# Supplementary material for: Adherence to COVID-19 preventive measures among residents in selected townships, Yangon Region, Myanmar: a community-based cross-sectional study
Source: Trop Med Health. 2024 May 11;52:36. doi: 10.1186/s41182-024-00603-6 (PMC11088027; doi:10.1186/s41182-024-00603-6)
Supplement: Supplementary file 3 — Supplementary Material 3: Minimal data. [file 41182_2024_603_MOESM3_ESM.xlsx]

## Sheet: Data
ID	Sex	Age	Township	Family_income	Marital_status	Ethnicity	Religion	Occu	Edu	Living_situation	Family_member	Comorbid	S1_Inf	S2_Inf	S3_Inf	S4_Inf	S5_Inf	Infected	Infected_family	Vaccinated	K1R	K2R	K3_1R	K3_2R	K3_3R	K3_4R	K3_5R	K3_6R	K3_7R	K3_8R	K4_1R	K4_2R	K4_3R	K4_4R	K4_5R	K4_6R	K4_7R	K5R	K6R	K7_1R	K7_2R	K7_3R	K7_4R	K7_5R	K8R	K9R	K10R	K11R	K12_1R
1	1	33	1	500000	2	1	1	5	7	2	3	2	1	1	2	2	1	1	1	1	1	1	0	1	1	0	1	1	1	1	1	1	0	1	1	1	1	1	1	1	1	1	1	1	1	1	1	1	1
2	2	29	1	1000000	1	2	2	3	7	2	7	2	2	1	2	2	1	1	1	2	1	1	1	1	0	0	1	1	0	0	1	1	0	0	0	0	1	0	1	1	0	0	0	1	1	0	1	1	1
3	1	32	1	280000	2	2	1	4	4	2	5	2	2	2	2	1	2	1	1	1	1	1	1	1	1	0	1	1	1	0	1	0	0	1	1	0	1	0	0	1	1	0	0	1	0	1	1	1	1
4	1	52	1	280000	5	1	1	1	3	2	6	1	1	1	1	1	2	2	1	1	1	1	1	0	1	1	1	1	1	1	1	0	0	1	1	1	1	1	1	0	1	1	1	1	1	1	1	1	1
5	2	42	1	360000	2	1	1	3	4	2	6	2	1	1	1	1	2	1	1	1	1	1	1	1	1	0	0	0	1	1	1	0	0	1	1	1	1	1	1	1	1	1	1	1	1	1	0	1	1
6	1	31	1	300000	2	1	1	4	5	2	3	2	2	1	2	2	2	1	1	1	1	1	1	1	0	0	1	1	0	0	1	1	0	0	0	0	1	0	0	1	0	0	0	1	1	1	1	1	1
7	2	19	1	600000	1	1	1	1	6	2	5	1	1	2	2	2	1	2	2	1	1	1	1	0	0	0	1	0	1	1	1	1	0	1	1	0	1	0	1	1	0	0	0	1	1	1	1	1	1
8	2	22	1	600000	1	1	1	4	6	2	5	2	2	2	2	2	1	1	2	1	1	1	0	1	0	0	1	1	1	1	1	1	0	0	1	1	1	0	1	1	0	1	0	1	1	1	1	1	1
9	2	28	1	140000	1	1	1	2	2	2	2	2	1	1	2	2	2	2	2	1	1	1	1	0	1	1	0	1	1	1	1	1	1	1	1	1	1	0	1	0	1	1	1	1	1	1	1	1	1
10	2	30	1	350000	2	2	1	2	2	2	5	1	1	1	2	2	1	1	2	2	1	1	1	1	0	0	1	1	0	0	0	1	0	0	1	0	1	0	1	1	0	0	0	1	1	1	0	0	0
11	2	58	1	150000	2	1	1	2	2	2	3	2	1	1	2	2	1	2	2	2	1	1	1	0	1	0	1	1	1	1	1	1	0	0	1	1	1	0	1	0	0	1	1	1	0	1	1	1	1
12	1	68	1	300000	2	1	1	1	2	2	4	2	2	2	2	1	2	1	1	2	1	1	1	1	0	0	1	1	0	0	0	1	0	0	1	0	1	1	1	1	0	1	0	0	0	1	1	1	0
13	1	22	1	500000	2	1	1	2	5	2	2	2	2	1	2	2	2	2	2	2	0	1	1	0	1	0	1	1	1	1	1	0	1	1	1	1	0	1	1	0	1	1	1	1	1	1	1	1	1
14	1	29	1	310000	2	2	1	4	4	2	4	2	1	1	1	1	2	2	1	1	1	1	1	1	0	1	1	0	1	1	1	1	1	1	1	1	1	1	1	1	1	1	1	1	1	0	1	1	1
15	2	23	1	240000	3	2	2	4	4	3	3	1	1	1	2	1	2	2	1	1	1	1	1	1	1	0	0	1	1	1	1	0	1	1	1	1	1	0	1	1	1	1	0	1	1	1	1	1	1
16	2	33	1	420000	2	2	1	4	3	2	5	2	1	1	1	1	2	1	1	1	1	1	1	0	1	0	0	1	1	1	1	0	0	1	1	1	1	0	1	0	1	1	1	1	1	1	0	0	1
17	1	36	1	280000	2	1	1	4	5	2	4	1	1	1	1	2	2	2	1	1	1	1	1	0	0	1	1	0	1	1	1	0	1	1	1	1	1	0	1	1	1	0	1	1	1	1	0	1	1
18	2	53	1	600000	2	1	1	3	4	2	5	1	2	2	2	1	2	2	1	2	1	1	1	1	0	0	1	1	1	1	1	1	0	0	1	1	1	0	1	1	0	1	1	1	1	1	1	1	1
19	2	32	1	2000000	2	1	1	3	7	2	6	2	1	1	1	2	1	2	1	1	1	1	0	1	0	0	1	1	1	0	1	1	1	1	1	0	1	1	1	1	0	1	1	1	1	1	1	1	1
20	2	40	1	400000	2	1	1	4	3	2	5	2	1	2	2	2	2	2	2	1	0	0	0	1	0	0	1	1	1	1	1	1	0	0	1	0	1	0	0	1	0	1	0	1	1	1	1	1	1
21	1	33	1	150000	2	1	1	2	1	2	5	2	2	2	1	1	2	2	2	1	1	1	1	0	1	0	0	1	1	1	1	1	0	0	0	1	1	0	1	0	0	1	1	1	1	1	1	1	1
22	1	25	1	150000	1	1	1	2	2	1	1	2	1	1	2	2	2	2	2	1	1	1	1	1	0	0	1	1	1	0	1	1	0	1	1	1	1	0	1	1	0	0	0	1	1	1	1	1	1
23	2	55	1	500000	5	1	1	1	2	2	4	2	2	2	2	1	2	2	2	2	1	1	1	0	0	0	1	1	0	0	0	1	0	0	1	0	1	1	1	1	0	1	0	0	0	1	1	1	0
24	2	39	1	350000	2	1	1	4	2	2	3	2	2	2	1	1	2	1	2	1	1	1	1	0	1	0	0	1	1	1	1	1	0	0	1	1	1	0	1	0	0	1	1	1	1	1	1	1	1
25	2	29	1	400000	1	3	1	4	7	2	3	2	2	2	2	2	2	2	2	2	1	1	1	0	1	0	1	1	0	1	1	0	1	1	1	1	0	0	1	1	0	1	1	1	1	1	1	1	1
26	2	26	1	350000	2	1	1	1	7	2	2	2	1	2	2	2	1	2	2	1	1	1	1	1	0	0	1	1	1	1	1	1	1	0	0	1	1	0	1	1	1	1	1	1	1	1	1	1	1
27	1	31	1	350000	2	1	1	5	7	2	2	2	2	1	2	2	2	1	1	1	1	1	1	1	0	0	1	1	1	1	1	1	0	0	1	0	1	0	1	1	0	1	0	0	1	1	1	1	1
28	2	30	1	600000	1	1	1	4	7	3	3	2	1	2	1	1	2	1	2	1	1	1	1	1	1	0	1	1	1	1	1	1	0	1	1	1	1	1	1	1	0	1	0	0	0	0	1	1	1
29	2	28	1	700000	1	5	1	4	7	3	2	2	1	2	2	2	2	1	2	2	1	1	1	1	0	0	1	1	0	0	1	1	0	0	0	0	1	0	1	1	0	1	1	1	0	1	1	0	0
30	2	26	1	400000	4	1	1	1	5	2	4	2	2	1	2	2	2	1	2	1	1	1	1	1	1	0	1	1	1	1	1	1	0	1	1	1	1	0	1	1	1	1	0	1	1	1	0	1	1
31	2	21	1	2000000	1	1	1	4	6	2	5	2	1	2	2	2	1	1	2	1	1	0	0	1	1	0	1	1	1	1	0	1	1	0	1	0	1	1	1	1	1	0	0	1	1	0	1	1	1
32	2	21	1	350000	1	1	1	4	6	2	4	2	1	2	2	2	1	1	1	1	1	1	1	1	1	0	1	1	1	1	1	1	1	1	1	1	1	0	1	1	0	0	0	1	1	0	0	1	1
33	2	25	1	270000	1	1	1	4	7	3	6	2	1	1	2	2	2	1	1	1	1	1	1	1	1	0	0	1	1	1	1	0	1	1	1	1	1	1	1	1	0	1	1	1	1	1	1	1	1
34	2	30	1	320000	1	1	1	4	6	3	5	2	1	1	2	1	2	1	2	1	1	1	1	1	0	0	1	1	1	0	1	1	0	0	0	1	1	0	1	0	0	1	0	0	0	1	1	1	1
35	2	25	1	300000	1	1	1	4	6	3	5	2	1	1	2	2	2	1	2	1	1	1	1	1	0	0	1	1	1	1	1	1	1	0	1	0	1	0	1	0	0	1	0	1	0	1	0	1	0
36	2	26	1	280000	1	1	1	4	6	3	3	2	1	1	2	1	1	1	1	1	1	0	1	0	0	0	1	1	1	1	1	1	0	0	1	0	1	0	1	0	1	1	1	1	0	1	1	1	1
37	1	24	1	300000	1	2	1	4	5	3	2	2	1	1	1	1	2	2	2	1	1	1	1	1	1	0	1	1	1	1	1	1	0	1	1	1	1	1	1	1	1	1	1	1	1	1	1	1	1
38	2	44	1	400000	2	2	1	1	3	2	3	2	1	1	1	1	2	2	2	1	1	1	1	1	0	0	1	1	1	1	1	1	0	1	1	1	1	1	1	1	1	1	1	1	1	1	1	1	1
39	1	31	1	1200000	1	1	1	3	6	2	8	2	1	2	1	2	1	1	2	1	0	1	1	1	1	0	1	1	1	1	1	0	1	1	1	1	1	0	1	1	1	1	1	1	1	1	1	1	1
40	2	40	1	300000	1	5	1	3	4	2	3	2	2	2	2	1	2	1	1	1	1	1	1	1	0	0	1	1	0	0	0	1	0	0	1	0	1	0	1	1	0	1	1	1	1	1	1	0	1
41	2	34	1	340000	2	1	1	4	3	2	4	2	1	1	1	1	2	2	1	1	1	1	1	0	1	0	1	1	1	1	1	1	0	1	1	1	1	0	1	0	1	0	1	1	0	1	0	1	1
42	1	27	1	240000	1	1	1	4	4	2	4	2	2	1	1	1	2	1	1	1	1	1	1	1	1	0	0	1	1	1	1	0	0	1	1	1	1	0	1	0	1	0	1	1	1	1	0	0	1
43	1	35	1	260000	4	2	1	4	3	3	4	2	1	1	1	1	2	1	1	1	1	1	1	1	1	0	1	0	1	1	1	0	0	1	1	1	1	1	1	0	1	1	1	1	1	1	1	1	1
44	1	59	1	1000000	2	1	1	4	7	2	5	2	1	1	1	1	2	1	1	2	1	1	1	1	1	0	1	1	1	0	1	1	0	1	1	1	1	0	1	1	1	1	1	1	1	1	1	1	1
45	1	33	1	1000000	2	1	1	5	7	2	6	2	1	1	2	1	1	1	1	1	1	1	0	1	0	0	1	1	1	1	1	1	1	1	1	1	1	1	1	1	1	1	1	1	1	1	1	1	1
46	1	22	1	400000	1	2	1	4	4	3	2	2	2	2	1	2	2	1	1	1	1	1	0	1	0	0	1	1	1	1	1	1	0	0	1	0	1	1	1	1	0	1	0	1	1	1	1	1	1
47	2	45	1	550000	1	1	1	2	1	2	4	2	1	2	2	1	2	1	1	2	1	1	1	1	1	0	0	1	1	1	0	1	1	1	1	1	1	0	1	1	1	0	0	1	1	0	1	1	0
48	2	20	1	300000	2	1	1	4	4	2	2	2	2	2	2	2	1	2	2	1	1	1	1	1	1	0	1	1	1	1	1	0	1	1	1	1	1	0	0	1	0	0	0	0	0	1	0	1	1
49	1	44	1	680000	2	1	1	2	2	2	5	2	2	1	2	1	2	2	2	1	0	1	1	0	1	1	0	0	1	1	1	0	1	1	1	1	0	0	1	0	1	1	1	1	1	1	1	1	1
50	2	43	1	140000	2	1	1	2	2	2	4	2	2	1	2	2	2	2	2	1	0	1	1	0	1	1	0	0	1	0	1	0	1	1	1	1	0	1	1	0	1	1	1	1	0	1	1	1	1
51	2	25	1	540000	2	3	1	1	6	2	3	2	2	1	2	2	1	1	1	2	1	1	1	1	0	0	1	1	1	1	1	1	1	1	1	1	1	1	1	1	0	1	1	1	1	1	1	1	1
52	2	25	1	300000	2	2	2	1	5	2	4	2	2	2	2	2	2	2	2	2	1	1	1	1	0	0	1	1	0	0	0	1	0	0	1	0	1	1	1	1	0	0	0	1	1	1	0	0	1
53	2	59	1	300000	2	5	2	1	2	2	5	2	1	1	1	1	2	2	2	2	1	1	1	0	1	1	0	0	1	1	1	0	1	1	1	1	0	1	1	0	1	1	1	1	1	1	1	1	1
54	2	43	1	460000	3	5	2	1	5	2	4	2	1	1	1	2	2	2	2	2	1	1	1	0	1	1	0	0	1	1	1	0	1	1	1	1	0	1	1	0	1	1	1	1	1	1	1	1	1
55	2	23	1	400000	1	2	4	1	5	2	7	2	1	2	2	2	2	2	2	1	1	1	1	1	0	0	1	1	1	1	1	1	0	0	1	0	1	0	1	1	0	0	0	1	1	1	1	1	0
56	2	32	1	2000000	2	1	1	3	7	2	6	2	1	1	1	2	1	2	1	1	1	1	0	1	0	0	1	1	1	0	1	1	1	1	1	0	1	1	1	1	0	1	1	1	1	1	1	1	1
57	2	40	1	1800000	1	1	1	4	6	2	5	2	1	2	2	2	1	1	2	1	1	0	0	1	1	0	1	1	1	1	0	1	1	0	1	0	1	1	1	1	1	0	0	1	1	0	1	1	1
58	1	31	1	1200000	1	1	1	3	6	2	8	2	1	2	1	2	2	1	2	1	0	1	1	1	1	0	1	1	1	1	1	0	1	1	1	1	1	0	1	1	1	1	1	1	1	1	1	1	1
59	2	28	1	700000	1	5	1	4	7	3	2	2	1	2	2	2	2	2	2	2	1	1	1	1	0	0	1	1	0	0	1	1	0	0	0	0	1	0	1	1	0	1	1	1	0	1	1	0	0
60	1	44	1	680000	2	1	1	2	2	2	5	2	2	1	2	1	2	2	2	1	0	1	1	0	1	1	0	0	1	1	1	0	1	1	1	1	0	0	1	0	1	1	1	1	1	1	1	1	1
61	1	44	1	680000	2	1	1	2	2	2	5	2	2	1	2	1	2	2	2	1	0	1	1	0	1	1	0	0	1	1	1	0	1	1	1	1	0	0	1	0	1	1	1	1	1	1	1	1	1
62	2	53	1	600000	2	1	1	3	4	2	5	1	2	2	2	1	2	1	1	2	1	1	1	1	0	0	1	1	1	1	1	1	0	0	1	1	1	0	1	1	0	1	1	1	1	1	1	1	1
63	2	32	1	600000	1	1	1	4	7	3	3	2	1	2	1	1	2	2	2	1	1	1	1	1	1	0	1	1	1	1	1	1	0	1	1	1	1	1	1	1	0	1	0	0	0	0	1	1	1
64	2	23	1	550000	1	2	4	1	5	2	7	2	1	2	2	2	1	2	2	1	1	1	1	1	0	0	1	1	1	1	1	1	0	0	1	0	1	0	1	1	0	0	0	1	1	1	1	1	0
65	2	25	1	540000	2	3	1	1	6	2	3	2	2	1	2	2	1	1	1	2	1	1	1	1	0	0	1	1	1	1	1	1	1	1	1	1	1	1	1	1	0	1	1	1	1	1	1	1	1
66	2	25	1	540000	2	3	1	1	6	2	3	2	2	1	2	2	2	1	1	2	1	1	1	1	0	0	1	1	1	1	1	1	1	1	1	1	1	1	1	1	0	1	1	1	1	1	1	1	1
67	2	25	1	520000	1	1	1	4	7	3	6	2	1	1	2	2	2	1	1	1	1	1	1	1	1	0	0	1	1	1	1	0	1	1	1	1	1	1	1	1	0	1	1	1	1	1	1	1	1
68	2	54	1	500000	5	1	1	1	2	2	4	2	2	2	2	1	2	2	2	2	1	1	1	0	0	0	1	1	0	0	0	1	0	0	1	0	1	1	1	1	0	1	0	0	0	1	1	1	0
69	2	36	1	460000	3	5	2	1	5	2	4	2	1	1	1	2	2	2	2	2	1	1	1	0	1	1	0	0	1	1	1	0	1	1	1	1	0	1	1	0	1	1	1	1	1	1	1	1	1
70	2	42	1	460000	3	5	2	1	5	2	4	2	1	1	1	2	2	2	2	2	1	1	1	0	1	1	0	0	1	1	1	0	1	1	1	1	0	1	1	0	1	1	1	1	1	1	1	1	1
71	1	35	1	450000	2	1	1	2	5	2	2	2	2	1	2	2	2	2	2	2	0	1	1	0	1	0	1	1	1	1	1	0	1	1	1	1	0	1	1	0	1	1	1	1	1	1	1	1	1
72	2	25	1	450000	1	1	1	4	6	3	5	2	1	1	2	2	2	2	2	1	1	1	1	1	0	0	1	1	1	1	1	1	1	0	1	0	1	0	1	0	0	1	0	1	0	1	0	1	0
73	2	33	1	420000	2	2	1	4	3	2	5	2	1	1	1	1	2	1	1	1	1	1	1	0	1	0	0	1	1	1	1	0	0	1	1	1	1	0	1	0	1	1	1	1	1	1	0	0	1
74	2	40	1	400000	2	1	1	4	3	2	5	2	1	2	2	2	2	2	2	1	0	0	0	1	0	0	1	1	1	1	1	1	0	0	1	0	1	0	0	1	0	1	0	1	1	1	1	1	1
75	2	29	1	400000	1	3	1	4	7	2	3	2	2	2	2	2	2	2	2	2	1	1	1	0	1	0	1	1	0	1	1	0	1	1	1	1	0	0	1	1	0	1	1	1	1	1	1	1	1
76	2	26	1	400000	4	1	1	1	5	2	4	2	2	1	2	2	2	1	2	1	1	1	1	1	1	0	1	1	1	1	1	1	0	1	1	1	1	0	1	1	1	1	0	1	1	1	0	1	1
77	2	44	1	400000	2	2	1	1	3	2	3	2	1	1	1	1	2	2	2	1	1	1	1	1	0	0	1	1	1	1	1	1	0	1	1	1	1	1	1	1	1	1	1	1	1	1	1	1	1
78	2	23	1	400000	1	2	4	1	5	2	7	2	1	2	2	2	2	2	2	1	1	1	1	1	0	0	1	1	1	1	1	1	0	0	1	0	1	0	1	1	0	0	0	1	1	1	1	1	0
79	2	25	1	380000	2	2	2	1	5	2	4	2	2	2	2	2	2	2	2	2	1	1	1	1	0	0	1	1	0	0	0	1	0	0	1	0	1	1	1	1	0	0	0	1	1	1	0	0	1
80	2	59	1	350000	2	5	2	1	2	2	5	2	1	1	1	1	2	2	2	2	1	1	1	0	1	1	0	0	1	1	1	0	1	1	1	1	0	1	1	0	1	1	1	1	1	1	1	1	1
81	2	39	1	350000	2	1	1	4	2	2	3	2	2	2	1	1	2	2	2	1	1	1	1	0	1	0	0	1	1	1	1	1	0	0	1	1	1	0	1	0	0	1	1	1	1	1	1	1	1
82	2	26	1	350000	2	1	1	1	7	2	2	2	1	2	2	2	2	2	2	1	1	1	1	1	0	0	1	1	1	1	1	1	1	0	0	1	1	0	1	1	1	1	1	1	1	1	1	1	1
83	1	31	1	350000	2	1	1	5	7	2	2	2	2	1	2	2	2	1	1	1	1	1	1	1	0	0	1	1	1	1	1	1	0	0	1	0	1	0	1	1	0	1	0	0	1	1	1	1	1
84	2	21	1	350000	1	1	1	4	6	2	4	2	1	2	2	2	1	1	1	1	1	1	1	1	1	0	1	1	1	1	1	1	1	1	1	1	1	0	1	1	0	0	0	1	1	0	0	1	1
85	2	34	1	340000	2	1	1	4	3	2	4	2	1	1	1	1	2	1	1	1	1	1	1	0	1	0	1	1	1	1	1	1	0	1	1	1	1	0	1	0	1	0	1	1	0	1	0	1	1
86	1	68	1	320000	2	1	1	1	2	2	3	2	2	2	2	1	1	1	2	2	1	1	1	1	0	0	1	1	0	0	0	1	0	0	1	0	1	1	1	1	0	1	0	0	0	1	1	1	0
87	2	30	1	320000	1	1	1	4	6	3	5	2	1	1	2	1	2	2	2	2	1	1	1	1	0	0	1	1	1	0	1	1	0	0	0	1	1	0	1	0	0	1	0	0	0	1	1	1	1
88	1	29	1	310000	2	2	1	4	4	2	4	2	1	1	1	1	2	1	1	1	1	1	1	1	0	1	1	0	1	1	1	1	1	1	1	1	1	1	1	1	1	1	1	1	1	0	1	1	1
89	2	20	1	300000	2	1	1	4	4	2	2	2	2	2	2	2	1	2	2	1	1	1	1	1	1	0	1	1	1	1	1	0	1	1	1	1	1	0	0	1	0	0	0	0	0	1	0	1	1
90	1	24	1	300000	1	2	1	4	5	3	2	2	1	1	1	1	2	2	2	1	1	1	1	1	1	0	1	1	1	1	1	1	0	1	1	1	1	1	1	1	1	1	1	1	1	1	1	1	1
91	2	40	1	300000	1	5	1	3	4	2	3	2	2	2	2	1	2	1	1	1	1	1	1	1	0	0	1	1	0	0	0	1	0	0	1	0	1	0	1	1	0	1	1	1	1	1	1	0	1
92	2	20	1	300000	2	1	1	4	4	2	2	2	2	2	2	2	1	1	2	1	1	1	1	1	1	0	1	1	1	1	1	0	1	1	1	1	1	0	0	1	0	0	0	0	0	1	0	1	1
93	2	25	1	300000	2	2	2	1	5	2	4	2	2	2	2	2	2	2	2	2	1	1	1	1	0	0	1	1	0	0	0	1	0	0	1	0	1	1	1	1	0	0	0	1	1	1	0	0	1
94	2	59	1	300000	2	5	2	1	2	2	5	2	1	1	1	1	2	2	2	2	1	1	1	0	1	1	0	0	1	1	1	0	1	1	1	1	0	1	1	0	1	1	1	1	1	1	1	1	1
95	1	43	1	280000	2	1	1	2	2	2	4	2	2	1	2	2	2	2	2	1	0	1	1	0	1	1	0	0	1	0	1	0	1	1	1	1	0	1	1	0	1	1	1	1	0	1	1	1	1
96	1	22	1	280000	2	1	1	4	5	2	4	2	1	1	1	2	1	2	1	1	1	1	1	0	0	1	1	0	1	1	1	0	1	1	1	1	1	0	1	1	1	0	1	1	1	1	0	1	1
97	2	26	1	280000	1	1	1	4	6	3	3	2	1	1	2	1	2	1	2	1	1	0	1	0	0	0	1	1	1	1	1	1	0	0	1	0	1	0	1	0	1	1	1	1	0	1	1	1	1
98	1	58	1	250000	2	1	1	2	2	2	3	2	1	1	2	2	2	2	2	2	1	1	1	0	1	0	1	1	1	1	1	1	0	0	1	1	1	0	1	0	0	1	1	1	0	1	1	1	1
99	2	23	1	240000	3	2	2	4	4	3	3	1	1	1	2	1	2	2	1	1	1	1	1	1	1	0	0	1	1	1	1	0	1	1	1	1	1	0	1	1	1	1	0	1	1	1	1	1	1
100	1	27	1	240000	1	1	1	4	4	2	4	2	2	1	1	1	2	1	1	1	1	1	1	1	1	0	0	1	1	1	1	0	0	1	1	1	1	0	1	0	1	0	1	1	1	1	0	0	1
101	1	33	1	150000	2	1	1	2	1	2	5	2	2	2	1	1	2	1	2	1	1	1	1	0	1	0	0	1	1	1	1	1	0	0	0	1	1	0	1	0	0	1	1	1	1	1	1	1	1
102	1	25	1	150000	1	1	1	2	2	1	1	2	1	1	2	2	2	2	2	1	1	1	1	1	0	0	1	1	1	0	1	1	0	1	1	1	1	0	1	1	0	0	0	1	1	1	1	1	1
103	2	43	1	150000	2	1	1	2	2	2	4	2	2	1	2	2	1	2	2	1	0	1	1	0	1	1	0	0	1	0	1	0	1	1	1	1	0	1	1	0	1	1	1	1	0	1	1	1	1
104	1	26	1	400000	2	1	1	3	5	2	4	1	1	2	2	2	2	2	2	1	1	1	1	1	0	0	1	1	0	0	0	1	0	0	1	0	1	0	1	1	0	0	0	0	0	0	0	0	0
105	2	20	1	500000	1	1	1	1	5	2	6	2	1	2	2	2	2	2	2	2	1	1	1	1	0	0	1	1	0	0	0	1	0	0	1	0	1	1	1	0	0	0	0	0	1	1	1	1	1
106	2	61	1	450000	2	5	2	1	1	2	3	1	2	1	2	2	1	2	2	2	0	1	1	1	0	0	1	1	0	0	0	1	0	0	1	0	1	1	1	1	0	0	0	1	0	1	0	0	1
107	2	41	1	500000	2	5	2	1	4	2	3	2	2	1	2	2	1	2	2	2	0	1	1	1	0	0	1	1	0	0	0	1	0	0	1	0	1	1	1	1	0	0	0	1	0	1	0	0	1
108	1	33	1	350000	1	5	2	2	5	2	3	1	2	1	2	2	1	2	2	2	0	1	1	1	0	0	1	1	0	0	0	1	0	0	1	0	1	1	1	1	0	0	0	1	0	1	0	0	1
109	1	30	1	400000	2	1	1	3	6	2	5	2	1	2	2	2	2	2	2	2	1	1	1	1	0	0	1	1	1	1	1	0	1	1	1	1	1	1	1	1	0	1	0	0	1	1	1	1	1
110	1	33	1	800000	2	1	1	4	5	2	2	1	2	2	2	2	2	1	1	2	1	1	1	1	0	0	1	1	1	0	0	1	0	1	1	0	1	0	1	1	1	1	0	0	1	1	1	1	0
111	1	35	1	400000	2	1	1	1	4	2	4	2	2	1	2	2	2	2	1	1	0	1	1	1	0	0	1	1	0	0	1	1	0	0	1	1	1	0	1	1	0	0	0	1	0	0	0	1	1
112	2	36	1	1000000	1	6	1	4	7	1	1	2	2	2	2	2	1	1	1	1	1	1	1	1	1	0	1	1	1	0	1	1	0	1	1	1	1	0	1	0	1	0	1	0	1	1	1	1	0
113	2	54	1	480000	2	1	1	1	4	2	7	1	1	2	1	2	1	1	1	2	0	0	1	1	0	0	1	1	1	1	1	1	0	1	1	1	1	0	1	1	0	1	0	1	1	1	0	0	1
114	2	19	1	500000	1	2	2	1	6	2	6	2	2	2	2	2	1	2	1	1	0	0	1	1	0	0	1	1	0	0	1	1	0	0	1	1	1	0	0	1	0	1	0	0	0	1	0	0	0
115	1	20	1	400000	1	1	1	1	5	2	3	2	1	2	2	2	1	2	2	2	0	0	1	1	0	0	1	1	0	1	1	1	0	1	1	0	1	0	0	0	0	1	0	1	1	1	0	0	0
116	2	30	1	500000	2	1	1	4	5	2	2	2	2	1	2	2	1	1	1	1	1	1	0	1	1	0	1	1	1	0	0	1	0	1	1	0	1	0	1	1	0	1	0	0	1	1	1	1	0
117	2	44	1	600000	2	1	1	2	2	2	4	2	2	1	2	2	2	2	2	2	1	1	1	1	0	0	1	1	0	0	1	1	0	0	0	0	1	0	1	1	0	1	0	0	0	1	1	1	0
118	1	38	1	450000	2	1	1	2	2	2	3	2	2	1	2	2	2	2	2	2	1	1	1	1	0	0	1	1	0	0	1	1	0	0	0	0	1	0	1	1	0	1	0	0	0	1	1	1	0
119	1	36	1	300000	1	1	1	3	5	2	2	2	1	1	2	1	2	2	2	1	1	1	1	1	0	0	1	1	0	0	1	1	1	0	1	0	1	1	1	0	1	0	0	1	1	1	1	1	1
120	2	24	1	500000	1	1	1	3	6	2	4	2	1	1	2	1	1	1	2	1	1	1	1	1	0	0	1	1	1	0	1	1	0	0	1	1	1	0	1	1	0	1	1	1	1	1	1	1	1
121	2	50	1	500000	2	2	2	1	5	2	5	2	2	2	2	2	1	2	1	1	1	1	1	1	1	0	1	1	1	0	1	0	1	0	1	1	1	0	1	1	1	0	0	1	1	1	1	1	1
122	2	39	1	300000	2	1	1	3	5	2	2	2	2	1	2	2	2	2	2	1	1	1	1	1	0	0	1	1	0	1	1	1	1	0	1	0	1	1	1	0	1	0	0	1	1	1	1	1	1
123	2	18	1	1500000	1	6	1	1	5	2	7	1	2	2	2	2	1	1	1	2	1	1	1	1	1	0	1	1	0	0	0	1	0	1	1	1	0	0	1	1	1	1	0	0	1	1	1	1	0
124	1	20	1	300000	1	1	1	4	4	2	3	2	2	2	2	2	1	1	1	2	1	1	0	1	0	0	1	1	1	0	1	1	0	1	1	0	1	0	1	1	0	1	1	0	0	1	1	1	0
125	2	62	1	1500000	5	6	1	1	5	2	7	2	1	2	2	2	2	1	1	2	1	1	1	1	0	0	1	1	1	0	0	1	0	1	1	1	1	0	1	1	1	1	0	0	0	1	1	1	0
126	1	25	1	400000	4	1	1	4	5	2	3	2	1	2	2	2	2	2	1	1	1	1	1	1	0	0	1	1	1	0	1	1	0	1	1	0	1	1	1	1	0	1	1	0	1	1	1	1	1
127	1	25	1	300000	2	1	1	4	5	2	3	2	2	1	2	2	2	2	2	2	1	1	1	0	1	0	1	0	1	1	1	0	1	1	1	1	1	1	1	0	1	1	1	1	1	1	1	1	1
128	2	34	1	500000	2	1	1	4	5	2	3	2	2	1	2	2	1	2	2	1	1	1	1	0	1	0	1	0	1	1	1	0	1	1	1	1	1	1	1	0	1	1	1	1	1	1	1	1	1
129	1	18	1	300000	1	3	1	1	5	2	5	2	1	2	2	2	2	2	2	2	1	1	1	1	0	0	1	1	0	0	0	1	0	0	1	0	1	0	1	1	0	0	0	1	1	1	0	1	1
130	1	35	1	300000	1	1	1	4	5	1	1	2	1	2	2	2	2	2	2	1	1	1	1	1	0	0	1	1	0	0	0	1	0	0	1	0	1	0	1	1	0	1	0	0	1	1	1	1	0
131	2	39	1	300000	2	1	1	4	7	2	3	2	1	2	2	2	2	2	1	2	1	1	1	1	0	0	1	1	0	0	0	1	0	0	1	0	1	0	1	1	0	1	0	0	1	1	1	1	0
132	2	33	1	400000	2	3	1	1	4	2	4	2	1	2	2	2	2	2	2	2	1	1	1	1	0	0	1	1	0	0	0	1	0	0	1	0	1	0	1	1	0	0	0	1	0	1	1	1	0
133	1	39	1	350000	2	3	1	3	4	2	4	2	1	2	2	2	1	2	2	2	1	1	1	1	0	0	1	1	0	0	0	1	0	0	1	0	1	0	1	1	0	0	0	1	0	1	1	1	0
134	2	25	1	300000	2	3	1	1	1	2	3	2	1	2	2	2	2	2	1	2	1	1	1	1	0	0	1	1	1	1	0	1	0	0	1	0	1	0	1	1	1	0	0	1	1	1	1	1	1
135	2	31	1	600000	1	1	1	4	7	2	3	2	1	2	2	2	1	1	1	1	1	1	1	1	0	0	1	1	0	0	1	1	0	0	0	0	1	0	1	1	0	0	0	1	0	1	1	1	1
136	2	35	1	800000	2	1	1	5	7	2	4	2	1	1	2	2	2	1	1	1	0	1	1	1	0	0	1	1	1	0	1	1	1	0	0	1	1	1	1	1	0	1	1	1	0	1	1	1	1
137	1	25	1	600000	2	1	1	5	7	2	2	2	1	1	1	2	2	2	2	1	1	1	1	1	1	0	1	1	1	1	1	1	1	1	1	1	1	0	1	1	0	0	1	1	0	1	1	1	1
138	1	29	1	350000	1	1	1	5	7	1	1	2	1	1	2	2	2	1	1	1	1	1	1	1	1	0	1	1	0	0	1	1	0	1	1	1	1	1	1	1	0	1	0	1	1	1	1	1	1
139	1	31	1	350000	3	2	1	5	7	3	5	2	1	2	1	2	2	1	2	1	1	1	1	1	0	0	1	1	1	1	1	1	0	1	1	0	1	1	1	1	1	1	1	1	1	1	1	1	1
140	2	37	1	400000	2	1	1	5	7	2	3	2	1	2	2	2	2	1	1	1	1	1	1	1	0	0	1	1	0	0	0	1	0	0	1	1	1	0	1	1	0	0	0	1	1	1	1	1	1
141	2	43	1	500000	1	1	1	5	7	2	6	2	1	2	2	2	2	2	2	1	1	1	0	1	0	0	1	1	1	0	1	1	0	0	0	0	1	0	1	1	0	1	0	0	1	1	1	1	0
142	2	35	1	1000000	2	1	1	4	7	2	3	2	1	1	1	1	2	1	1	1	1	1	1	1	1	0	1	1	1	1	1	0	1	1	1	1	1	1	1	1	0	1	0	1	1	1	1	1	1
143	2	23	1	400000	1	1	1	4	7	2	5	2	1	1	2	2	2	2	1	1	1	1	1	1	1	0	1	1	1	1	1	1	0	1	1	1	1	0	1	1	0	1	1	0	1	0	0	1	1
144	2	25	1	450000	1	1	1	4	7	2	5	2	1	2	2	2	2	1	1	1	1	1	1	1	0	0	1	1	1	0	1	0	1	1	1	0	1	0	1	1	1	0	0	1	1	1	1	1	1
145	2	34	1	500000	1	1	1	4	7	3	5	2	1	1	2	2	2	1	2	1	1	1	1	1	1	0	1	1	1	1	1	0	1	1	1	1	1	1	1	1	1	1	1	1	1	1	1	1	1
146	2	36	1	300000	1	1	1	4	7	1	1	2	1	2	2	1	2	1	2	1	1	1	1	1	0	0	1	1	1	1	1	1	1	0	0	0	1	0	1	1	1	1	1	1	0	1	0	1	1
147	2	29	1	500000	1	1	1	4	6	2	5	2	1	1	2	2	2	1	2	1	1	1	1	1	0	0	1	1	1	1	1	1	0	0	1	0	1	1	1	1	0	0	1	1	1	1	1	1	1
148	2	26	1	360000	1	1	1	4	6	3	5	2	1	1	2	2	2	1	2	1	1	1	1	1	0	0	1	1	1	1	1	1	0	0	1	1	1	1	1	1	0	1	1	1	1	1	1	1	1
149	2	26	1	1100000	2	1	1	5	7	2	4	2	2	1	2	2	2	1	1	1	0	1	1	1	0	0	1	1	1	1	1	1	0	1	1	1	1	0	1	1	1	1	0	1	0	1	1	1	1
150	2	18	1	450000	1	3	1	2	4	2	6	2	1	2	2	2	2	2	2	1	1	1	1	0	1	1	0	0	1	1	1	0	1	1	1	1	0	1	1	1	0	1	1	1	1	1	1	1	1
151	1	20	1	400000	1	2	2	4	4	2	4	2	1	2	2	2	2	2	2	2	1	1	1	1	0	0	1	1	0	0	0	1	0	0	1	0	1	1	1	1	0	0	0	1	1	1	0	0	1
152	1	70	1	350000	2	5	2	1	5	2	4	2	1	1	1	1	2	2	2	2	1	1	1	0	1	1	0	0	1	1	1	0	1	1	1	1	0	1	1	0	1	1	1	1	1	1	1	1	1
153	2	55	1	600000	1	3	1	3	6	2	4	2	1	1	2	1	2	2	2	1	1	1	1	0	1	1	1	1	1	1	1	0	1	1	1	1	1	0	1	0	1	1	1	1	0	1	1	1	1
154	2	29	1	350000	1	3	1	3	4	2	4	2	1	1	2	2	2	2	1	2	1	1	1	1	1	0	1	1	1	1	1	1	1	1	1	1	1	0	1	0	0	1	1	1	0	1	1	1	1
155	2	35	1	550000	1	5	2	1	7	2	7	2	1	2	2	2	2	2	2	1	1	1	1	1	0	0	1	1	1	1	0	1	1	1	1	0	1	1	1	1	0	1	1	1	1	1	1	1	1
156	2	26	1	600000	1	5	2	1	7	2	7	1	1	2	2	2	2	2	2	1	1	1	1	1	0	0	1	1	1	1	1	1	0	0	1	0	1	0	1	1	0	0	1	1	1	1	1	1	1
157	1	39	1	300000	1	1	1	5	7	1	1	2	1	2	2	2	2	2	2	1	1	1	1	1	0	0	1	1	0	0	0	1	0	0	1	0	1	0	1	1	0	0	0	1	1	1	1	1	1
158	1	38	1	350000	1	1	1	4	7	3	5	2	2	1	2	2	2	1	1	1	1	1	1	1	0	0	1	1	1	1	1	1	0	0	1	1	1	1	1	1	1	0	1	1	1	1	1	1	1
159	1	39	1	300000	2	1	1	4	7	2	3	2	1	2	2	2	2	2	1	1	1	1	1	1	0	0	1	1	1	1	1	1	0	0	0	1	1	0	1	1	0	0	0	1	1	1	1	1	1
160	1	56	1	450000	2	1	1	4	5	2	5	2	1	2	2	2	2	2	2	1	1	1	0	1	1	0	1	1	1	1	1	0	1	1	1	1	1	0	1	1	1	1	1	1	0	1	1	1	1
161	1	29	1	350000	2	1	1	4	6	2	2	2	1	2	2	2	1	2	2	1	1	1	0	1	0	0	1	1	1	0	1	1	0	0	1	1	1	1	1	1	0	1	1	1	1	1	1	1	1
162	1	40	1	400000	2	3	1	3	4	1	1	2	1	2	2	2	2	2	2	1	1	1	1	1	0	0	1	1	1	1	1	0	1	1	1	1	1	1	1	1	0	1	0	0	1	1	1	1	1
163	1	20	1	450000	1	1	1	1	6	2	4	2	2	2	1	2	2	2	2	2	1	1	1	1	0	0	1	1	0	0	0	1	0	0	1	0	1	0	1	1	0	0	0	1	1	1	1	1	1
164	2	51	1	500000	5	1	1	1	5	2	4	2	2	2	1	2	2	2	2	1	1	1	1	1	0	0	1	1	0	0	0	1	0	0	1	0	1	1	1	1	0	1	0	0	1	1	1	0	1
165	1	60	1	350000	2	1	1	3	5	2	3	2	1	1	2	2	2	2	2	2	1	1	0	0	0	0	0	0	0	0	0	0	0	0	0	0	0	1	1	1	1	0	0	0	0	1	0	1	0
166	2	37	1	300000	2	1	1	1	7	2	2	2	1	2	2	2	2	2	2	1	1	1	0	1	0	0	1	1	1	0	1	1	0	0	1	1	1	1	1	1	0	1	1	1	1	1	1	1	1
167	2	21	1	1100000	1	1	1	1	6	2	3	2	2	2	1	2	2	2	2	1	1	1	0	1	0	0	1	1	1	0	1	1	0	0	0	0	1	0	1	1	0	0	0	1	1	1	1	1	0
168	2	20	1	900000	2	1	1	1	5	2	8	2	2	1	2	2	2	2	1	2	1	1	0	1	0	0	1	1	0	1	0	1	0	0	1	0	1	1	1	1	0	1	0	0	1	1	1	1	0
169	2	24	1	700000	1	1	1	5	7	2	8	2	1	2	2	2	1	1	2	1	1	1	1	1	0	0	1	1	1	1	1	1	0	1	1	0	1	1	1	0	0	0	1	1	1	1	0	0	1
170	2	44	1	600000	1	1	1	1	7	2	6	2	2	1	2	2	2	2	2	1	1	1	1	1	0	0	1	1	0	0	1	1	0	0	0	0	1	0	1	1	0	0	0	1	1	1	1	1	1
171	2	46	1	750000	1	1	1	1	7	2	6	2	2	1	2	2	2	1	1	1	1	1	1	1	0	0	1	1	0	0	1	1	0	0	0	0	1	0	1	1	0	0	0	1	1	1	1	1	1
172	2	68	1	800000	2	1	1	1	5	2	6	1	2	1	2	2	2	2	2	1	1	1	0	0	0	0	0	0	0	0	1	1	0	0	0	0	1	0	1	1	0	0	0	1	1	1	1	1	1
173	2	56	1	300000	2	3	1	3	4	2	4	2	1	2	2	2	2	2	2	2	0	0	1	0	1	1	0	0	1	1	1	0	1	1	1	1	0	0	0	0	1	1	1	0	0	0	0	0	1
174	1	24	1	400000	1	1	2	4	5	2	4	2	2	2	2	2	1	2	2	2	1	1	1	1	0	0	1	1	1	0	1	1	1	0	0	0	1	0	1	1	1	0	0	1	1	1	1	1	1
175	1	56	1	400000	2	1	2	4	4	2	4	1	1	2	2	2	2	1	1	2	1	1	1	1	1	0	1	1	1	0	1	1	1	0	1	0	1	1	1	1	1	0	0	1	1	1	1	1	1
176	1	37	1	350000	2	3	1	3	4	2	4	2	2	1	2	2	2	2	2	1	1	1	0	1	0	0	1	1	1	0	0	1	0	0	1	0	1	0	1	1	0	1	0	0	1	1	1	1	0
177	2	36	1	550000	2	1	1	5	7	2	4	2	2	1	2	2	1	1	1	1	1	1	1	1	0	0	1	1	0	0	1	1	1	1	1	1	1	1	1	1	0	0	0	1	1	1	1	1	1
178	2	40	1	400000	2	5	2	1	5	2	4	2	1	1	2	1	2	2	2	2	1	1	1	0	1	1	0	0	1	1	1	0	1	1	1	1	0	1	1	0	1	1	1	1	1	1	1	1	1
179	2	60	1	350000	2	1	1	3	5	2	4	2	2	1	2	2	2	2	2	1	1	1	0	1	0	0	1	1	1	0	0	1	0	0	1	0	1	0	1	1	0	1	0	0	1	1	1	1	0
180	1	36	1	750000	1	5	2	1	4	2	10	2	2	1	2	2	2	2	1	1	1	1	1	1	0	0	1	1	0	0	1	1	0	0	1	1	1	0	1	1	0	0	0	1	1	1	1	1	0
181	1	24	1	150000	2	1	1	4	5	2	2	2	2	1	2	2	2	2	2	2	1	1	1	1	0	0	1	1	1	1	1	0	1	1	1	1	1	1	1	1	1	1	1	1	1	1	1	1	1
182	2	54	1	550000	2	1	1	1	5	2	5	1	1	1	2	2	2	1	1	1	1	1	1	1	0	0	1	1	1	1	1	0	1	1	1	1	1	1	1	1	1	1	1	1	1	1	1	1	1
183	1	18	1	500000	1	3	1	1	5	1	1	2	2	1	2	2	2	2	2	2	1	1	1	0	1	1	0	0	1	1	1	0	1	1	1	1	0	0	1	0	1	1	1	1	1	1	1	1	1
184	1	47	1	750000	2	5	2	1	5	2	8	2	2	2	2	1	2	2	2	2	1	1	0	1	0	0	1	1	1	0	0	1	0	0	1	0	1	1	1	1	0	0	0	1	1	1	1	1	1
185	1	44	1	600000	2	1	1	4	5	2	5	2	1	1	2	1	2	2	2	1	1	1	1	1	0	0	1	1	1	1	1	0	1	1	1	1	1	0	1	0	1	1	1	1	1	1	1	1	1
186	2	38	1	500000	2	3	1	5	7	2	3	2	1	2	2	2	2	1	1	1	1	1	1	1	0	0	1	1	0	0	0	1	0	0	1	0	1	0	1	1	0	1	0	0	1	1	1	1	1
187	2	28	1	500000	2	1	1	5	7	2	5	2	1	1	2	2	2	2	1	1	1	1	1	1	0	0	1	1	1	1	1	1	0	0	1	1	1	1	1	1	1	0	0	0	1	1	1	1	1
188	1	24	1	380000	1	5	2	1	5	2	4	2	1	2	2	2	2	2	1	2	1	1	0	1	0	0	1	1	1	0	0	1	0	0	1	0	1	0	1	1	0	1	0	0	1	1	1	1	0
189	2	26	1	300000	2	2	1	3	7	2	3	2	1	1	1	1	2	2	2	2	1	1	1	1	0	0	1	1	1	1	1	1	0	1	1	1	0	0	1	1	1	1	1	1	1	1	1	1	1
190	1	38	1	680000	1	1	1	3	5	2	8	2	2	2	2	2	2	2	2	2	1	1	1	1	0	0	1	1	0	0	1	0	1	1	1	1	0	0	0	1	0	0	0	1	1	1	1	1	1
191	2	33	1	550000	2	1	1	5	7	2	3	2	1	2	2	2	1	2	2	1	1	1	1	1	0	0	1	1	1	0	1	1	0	0	1	1	1	0	1	1	0	0	0	1	1	0	1	1	1
192	2	43	1	300000	2	1	1	5	7	2	4	1	2	2	2	2	2	2	2	2	1	1	0	1	0	0	1	1	0	0	0	1	0	0	0	0	1	1	1	1	0	0	0	1	1	1	1	1	0
193	1	34	1	300000	2	1	1	5	7	2	2	2	1	1	2	2	2	2	2	1	1	1	1	1	0	0	1	1	0	0	0	1	0	0	1	0	1	0	1	1	0	1	1	1	0	1	1	1	0
194	1	27	1	750000	1	5	2	1	5	2	10	2	2	1	2	2	2	2	2	2	1	1	1	1	0	0	1	1	0	0	0	1	0	0	0	0	1	0	1	1	0	0	0	1	1	1	1	1	0
195	1	40	1	200000	2	3	1	3	5	2	3	2	1	2	2	2	2	2	2	2	1	1	1	1	0	0	1	1	1	1	1	1	1	1	1	1	1	1	1	1	0	1	1	1	1	1	1	1	1
196	1	41	1	450000	2	3	1	2	6	2	4	2	2	1	2	2	1	2	2	1	1	1	1	1	0	0	1	1	0	0	0	1	1	0	0	0	1	0	1	1	0	0	0	1	1	1	1	1	0
197	1	29	1	300000	1	1	1	4	7	1	1	2	1	1	2	1	2	2	2	1	1	1	1	1	1	0	1	1	0	0	1	0	0	1	0	1	1	1	1	1	0	1	0	1	1	0	1	1	0
198	1	23	1	350000	1	1	1	1	5	2	3	2	2	2	2	1	2	1	2	2	1	1	1	1	0	0	1	1	0	0	0	1	0	0	0	1	1	0	1	0	0	0	0	0	1	1	1	1	1
199	2	32	1	1500000	1	6	1	1	5	2	7	1	2	2	2	2	1	1	1	2	1	1	1	1	1	0	1	1	0	0	0	1	0	1	1	1	0	0	1	1	1	1	0	0	1	1	1	1	0
200	2	53	1	1500000	5	6	1	1	5	2	7	2	1	2	2	2	2	1	1	2	1	1	1	1	0	0	1	1	1	0	0	1	0	1	1	1	1	0	1	1	1	1	0	0	0	1	1	1	0
201	2	26	1	1100000	2	1	1	5	7	2	4	2	2	1	2	2	2	1	1	1	0	1	1	1	0	0	1	1	1	1	1	1	0	1	1	1	1	0	1	1	1	1	0	1	0	1	1	1	1
202	2	18	1	1100000	1	1	1	1	6	2	3	2	2	2	1	2	2	2	2	1	1	1	0	1	0	0	1	1	1	0	1	1	0	0	0	0	1	0	1	1	0	0	0	1	1	1	1	1	0
203	2	36	1	1000000	1	6	1	4	7	1	1	2	2	2	2	2	1	1	1	1	1	1	1	1	1	0	1	1	1	0	1	1	0	1	1	1	1	0	1	0	1	0	1	0	1	1	1	1	0
204	2	63	1	900000	2	1	1	1	5	2	8	2	2	1	2	2	2	2	2	2	1	1	0	1	0	0	1	1	0	1	0	1	0	0	1	0	1	1	1	1	0	1	0	0	1	1	1	1	0
205	1	33	1	800000	2	1	1	4	5	2	2	1	2	2	2	2	1	1	1	2	1	1	1	1	0	0	1	1	1	0	0	1	0	1	1	0	1	0	1	1	1	1	0	0	1	1	1	1	0
206	1	40	1	750000	1	5	2	1	5	2	10	2	2	1	2	2	1	2	2	2	1	1	1	1	0	0	1	1	0	0	0	1	0	0	0	0	1	0	1	1	0	0	0	1	1	1	1	1	0
207	2	25	1	750000	1	1	1	5	7	2	8	2	1	2	2	2	2	2	1	1	1	1	1	1	0	0	1	1	1	1	1	1	0	1	1	0	1	1	1	0	0	0	1	1	1	1	0	0	1
208	1	38	1	680000	1	1	1	3	5	2	8	2	2	2	2	2	2	2	2	2	1	1	1	1	0	0	1	1	0	0	1	0	1	1	1	1	0	0	0	1	0	0	0	1	1	1	1	1	1
209	2	40	1	620000	1	2	2	1	6	2	6	2	2	2	2	2	2	2	1	1	0	0	1	1	0	0	1	1	0	0	1	1	0	0	1	1	1	0	0	1	0	1	0	0	0	1	0	0	0
210	2	50	1	600000	2	2	2	1	5	2	5	2	2	2	2	2	1	1	2	1	1	1	1	1	1	0	1	1	1	0	1	0	1	0	1	1	1	0	1	1	1	0	0	1	1	1	1	1	1
211	2	47	1	600000	1	1	1	1	7	2	6	2	2	1	2	2	2	2	2	1	1	1	1	1	0	0	1	1	0	0	1	1	0	0	0	0	1	0	1	1	0	0	0	1	1	1	1	1	1
212	2	33	1	550000	2	1	1	5	7	2	3	2	1	2	2	2	2	2	2	1	1	1	1	1	0	0	1	1	1	0	1	1	0	0	1	1	1	0	1	1	0	0	0	1	1	0	1	1	1
213	2	24	2	500000	1	1	1	1	5	2	6	2	1	2	2	2	2	2	2	2	1	1	1	1	0	0	1	1	0	0	0	1	0	0	1	0	1	1	1	0	0	0	0	0	1	1	1	1	1
214	2	41	2	500000	2	5	2	1	4	2	3	2	2	1	2	2	2	2	2	2	0	1	1	1	0	0	1	1	0	0	0	1	0	0	1	0	1	1	1	1	0	0	0	1	0	1	0	0	1
215	2	28	2	500000	1	1	1	3	6	2	4	2	1	1	2	1	2	1	2	1	1	1	1	1	0	0	1	1	1	0	1	1	0	0	1	1	1	0	1	1	0	1	1	1	1	1	1	1	1
216	2	51	2	500000	5	1	1	1	5	2	4	2	2	2	1	2	2	2	2	1	1	1	1	1	0	0	1	1	0	0	0	1	0	0	1	0	1	1	1	1	0	1	0	0	1	1	1	0	1
217	2	53	2	480000	2	1	1	1	4	2	7	1	1	2	1	2	2	1	1	2	0	0	1	1	0	0	1	1	1	1	1	1	0	1	1	1	1	0	1	1	0	1	0	1	1	1	0	0	1
218	2	18	2	480000	1	3	1	2	4	2	6	2	1	2	2	2	2	2	1	2	1	1	1	0	1	1	0	0	1	1	1	0	1	1	1	1	0	1	1	1	0	1	1	1	1	1	1	1	1
219	1	31	2	460000	2	1	1	3	6	2	5	2	1	2	2	2	2	2	1	2	1	1	1	1	0	0	1	1	1	1	1	0	1	1	1	1	1	1	1	1	0	1	0	0	1	1	1	1	1
220	2	62	2	450000	2	5	2	1	1	2	3	1	2	1	2	2	1	2	2	2	0	1	1	1	0	0	1	1	0	0	0	1	0	0	1	0	1	1	1	1	0	0	0	1	0	1	0	0	1
221	1	40	2	450000	2	3	1	2	6	2	4	2	2	1	2	2	2	2	2	1	1	1	1	1	0	0	1	1	0	0	0	1	1	0	0	0	1	0	1	1	0	0	0	1	1	1	1	1	0
222	1	20	2	450000	1	1	1	1	6	2	4	2	2	2	1	2	2	1	2	2	1	1	1	1	0	0	1	1	0	0	0	1	0	0	1	0	1	0	1	1	0	0	0	1	1	1	1	1	1
223	1	33	2	400000	2	1	1	3	5	2	4	1	1	2	2	2	2	2	2	1	1	1	1	1	0	0	1	1	0	0	0	1	0	0	1	0	1	0	1	1	0	0	0	0	0	0	0	0	0
224	1	35	2	400000	2	1	1	1	4	2	4	2	2	1	2	2	2	2	1	1	0	1	1	1	0	0	1	1	0	0	1	1	0	0	1	1	1	0	1	1	0	0	0	1	0	0	0	1	1
225	1	40	2	400000	2	3	1	3	4	1	1	2	1	2	2	2	2	1	2	1	1	1	1	1	0	0	1	1	1	1	1	0	1	1	1	1	1	1	1	1	0	1	0	0	1	1	1	1	1
226	1	24	2	380000	1	5	2	1	5	2	4	2	1	2	2	2	2	2	2	2	1	1	0	1	0	0	1	1	1	0	0	1	0	0	1	0	1	0	1	1	0	1	0	0	1	1	1	1	0
227	1	35	2	350000	1	5	2	2	5	2	3	1	2	1	2	2	2	2	1	1	0	1	1	1	0	0	1	1	0	0	0	1	0	0	1	0	1	1	1	1	0	0	0	1	0	1	0	0	1
228	1	23	2	350000	1	1	1	1	5	2	3	2	2	2	2	1	2	2	1	2	1	1	1	1	0	0	1	1	0	0	0	1	0	0	0	1	1	0	1	0	0	0	0	0	1	1	1	1	1
229	1	60	2	350000	2	1	1	3	5	2	3	2	1	1	2	2	1	2	2	2	1	1	0	1	0	0	1	1	1	0	1	1	0	0	0	0	1	0	1	1	0	0	0	1	1	1	1	1	0
230	2	39	2	300000	2	1	1	3	5	2	2	2	2	1	2	2	2	2	2	1	1	1	1	1	0	0	1	1	0	1	1	1	1	0	1	0	1	1	1	0	1	0	0	1	1	1	1	1	1
231	1	20	2	300000	1	1	1	4	4	2	3	2	2	2	2	2	1	1	2	2	1	1	0	1	0	0	1	1	1	0	1	1	0	1	1	0	1	0	1	1	0	1	1	0	0	1	1	1	0
232	2	26	2	300000	2	2	1	3	7	2	3	2	1	1	1	1	2	2	2	2	1	1	1	1	0	0	1	1	1	1	1	1	0	1	1	1	0	0	1	1	1	1	1	1	1	1	1	1	1
233	2	43	2	300000	2	1	1	5	7	2	4	1	2	2	2	2	1	2	2	2	1	1	0	1	0	0	1	1	0	0	0	1	0	0	0	0	1	1	1	1	0	0	0	1	1	1	1	1	0
234	1	34	2	300000	2	1	1	5	7	2	2	2	1	1	2	2	2	2	2	1	1	1	1	1	0	0	1	1	0	0	0	1	0	0	1	0	1	0	1	1	0	1	1	1	0	1	1	1	0
235	1	29	2	300000	1	1	1	4	7	1	1	2	1	1	2	1	2	2	2	1	1	1	1	1	1	0	1	1	0	0	1	0	0	1	0	1	1	1	1	1	0	1	0	1	1	0	1	1	0
236	2	37	2	300000	2	1	1	1	7	2	2	2	1	2	2	2	2	2	2	1	1	1	0	1	0	0	1	1	1	0	1	1	0	0	1	1	1	1	1	1	0	1	1	1	1	1	1	1	1
237	1	40	2	200000	2	3	1	3	5	2	3	2	1	2	2	2	2	2	1	2	1	1	1	1	0	0	1	1	1	1	1	1	1	1	1	1	1	1	1	1	0	1	1	1	1	1	1	1	1
238	2	20	2	700000	1	1	1	4	6	2	4	2	2	2	2	2	1	2	1	1	1	1	1	1	1	0	1	1	1	0	0	1	0	0	1	0	1	0	1	1	1	0	1	0	1	1	1	0	1
239	1	55	2	500000	2	1	2	4	4	2	5	1	1	2	2	2	2	2	1	2	1	1	1	1	0	0	1	1	1	0	1	0	0	0	1	1	1	0	1	0	0	0	1	0	1	1	1	1	0
240	2	54	2	350000	2	1	1	1	4	2	4	2	2	1	2	2	2	2	2	1	1	1	1	1	0	0	1	1	0	0	0	1	0	0	1	0	1	1	1	1	1	0	0	1	1	1	1	1	1
241	2	29	2	420000	3	3	1	1	4	2	3	2	2	1	2	2	2	2	2	1	1	1	1	0	1	1	0	0	1	1	1	0	1	1	1	1	0	0	1	0	1	1	1	1	1	1	1	1	1
242	1	25	2	600000	1	3	1	1	2	2	3	2	2	1	2	2	2	2	2	2	1	1	1	0	1	1	0	0	1	1	1	0	1	1	1	1	0	0	0	0	1	1	1	1	1	1	1	1	1
243	2	60	2	700000	2	1	1	3	5	2	3	1	1	2	2	2	2	1	1	1	1	1	1	1	0	0	1	1	1	0	0	1	0	0	0	0	1	0	1	1	1	0	1	0	0	1	1	1	1
244	1	20	2	700000	1	1	1	1	5	2	3	2	2	2	2	2	2	2	2	2	1	1	1	1	1	0	1	1	1	0	1	1	0	0	1	0	1	0	1	1	1	0	0	1	1	1	0	1	1
245	2	22	2	250000	2	1	1	1	5	2	2	2	2	2	2	1	2	1	1	2	1	1	1	1	0	0	1	1	1	1	1	1	0	1	1	1	1	0	1	0	0	0	1	0	0	1	0	0	1
246	1	22	2	500000	1	1	1	2	5	2	5	2	2	2	2	2	1	2	1	2	1	1	1	1	0	0	1	1	1	0	1	1	0	0	1	0	1	0	1	1	1	0	0	1	0	1	1	1	1
247	1	19	2	200000	2	1	1	2	5	2	2	2	2	2	2	2	2	2	2	1	1	1	1	1	1	0	1	1	0	1	1	1	0	0	1	1	1	1	1	0	0	0	0	1	1	1	1	1	0
248	2	22	2	500000	1	1	1	4	5	2	4	2	1	2	2	2	2	1	1	1	1	1	1	1	0	0	1	1	0	0	1	1	0	1	1	0	1	0	1	1	1	0	0	1	0	1	1	1	1
249	2	55	2	500000	5	1	1	1	4	2	4	2	1	2	2	2	2	1	1	2	1	1	1	1	0	0	1	1	0	0	0	1	0	0	1	0	1	0	0	1	1	0	1	0	0	1	1	1	0
250	1	19	2	500000	1	1	1	2	4	2	4	2	2	2	2	2	1	2	1	2	1	1	1	1	0	0	1	1	1	0	1	1	0	0	1	0	1	0	1	1	0	1	1	0	1	1	1	1	1
251	1	40	2	300000	2	1	1	1	5	2	3	2	1	2	2	2	2	2	1	1	1	1	1	1	0	0	1	1	0	0	1	1	0	0	1	1	1	0	1	1	0	0	1	0	1	1	1	1	1
252	2	35	2	300000	2	1	1	5	7	2	3	2	1	2	2	2	1	2	1	1	1	1	1	1	0	0	1	1	1	0	1	1	0	0	1	0	1	0	1	0	1	0	0	1	1	1	1	1	0
253	1	30	2	350000	1	1	1	3	5	2	5	2	2	2	2	2	2	2	1	1	1	1	1	1	0	0	1	1	1	0	1	1	0	1	1	1	1	0	1	1	0	1	1	0	1	1	1	1	1
254	2	32	2	350000	4	1	1	3	5	2	5	2	2	2	1	2	1	2	2	1	1	1	1	1	0	0	1	1	1	0	1	1	0	1	1	0	1	0	1	1	1	0	0	1	1	1	1	1	1
255	2	30	2	500000	2	1	1	1	6	2	3	2	2	2	2	2	1	1	1	1	1	1	0	1	1	0	1	1	0	1	1	1	0	0	1	1	1	1	1	0	1	1	1	1	1	1	1	1	1
256	1	35	2	500000	2	2	1	4	7	2	3	2	1	2	2	2	2	1	1	1	1	1	1	1	0	0	1	1	1	0	1	1	0	0	0	0	1	1	1	1	1	0	0	1	1	1	1	1	1
257	2	45	2	600000	2	1	1	4	5	2	4	2	1	2	2	2	2	1	1	1	1	1	0	1	1	0	1	1	1	0	1	1	0	0	1	0	1	0	1	1	1	0	0	1	1	1	0	1	0
258	1	48	2	600000	2	1	1	3	5	2	4	1	2	2	2	2	1	1	1	1	1	1	1	1	0	0	1	1	1	0	1	1	0	0	1	0	1	1	1	0	0	0	0	0	1	1	1	1	0
259	1	35	2	400000	2	1	1	3	4	2	4	2	2	1	2	2	2	1	2	1	0	1	1	1	0	0	1	1	0	0	1	1	0	0	1	1	1	0	0	1	0	0	0	1	0	1	0	1	1
260	2	24	2	450000	2	1	1	4	4	2	2	1	1	2	2	2	2	1	1	1	1	1	1	1	0	0	1	1	1	0	1	1	0	0	1	1	1	1	1	1	0	0	1	1	1	1	1	1	1
261	1	27	2	300000	2	1	1	3	5	2	2	2	1	2	2	2	2	2	1	2	1	1	1	1	1	0	1	1	1	0	1	1	0	0	1	0	1	1	1	1	1	0	0	1	1	1	1	1	1
262	2	44	2	400000	2	1	1	3	4	2	5	2	2	2	2	2	2	1	2	2	1	1	1	1	0	0	1	1	0	0	1	1	0	0	0	0	1	1	0	0	0	0	0	1	0	1	1	1	0
263	1	27	2	400000	2	1	1	3	5	2	2	2	2	2	2	2	2	2	1	2	1	1	1	1	0	0	1	1	1	0	1	1	0	1	0	0	1	0	1	1	0	1	0	1	1	1	1	1	0
264	2	34	2	500000	2	1	1	4	5	2	3	2	2	2	2	2	1	1	1	1	1	1	1	1	0	0	1	1	1	0	0	1	0	1	1	0	1	0	1	1	0	1	0	1	1	1	1	1	0
265	2	45	2	400000	2	1	2	1	4	2	4	1	1	2	2	2	2	1	1	1	1	1	1	1	0	0	1	1	0	0	1	1	0	0	0	0	1	1	1	1	0	0	0	1	1	1	1	1	0
266	2	36	2	250000	2	1	1	1	5	2	4	2	1	2	2	2	2	2	2	1	1	1	1	1	0	0	1	1	1	1	1	1	0	1	1	1	1	0	1	1	0	0	1	0	1	1	1	1	1
267	1	59	2	500000	2	1	1	3	4	2	3	1	1	2	2	2	1	2	1	1	1	1	1	1	0	0	1	1	1	1	1	0	1	0	1	1	1	0	1	1	1	1	0	1	1	1	1	1	1
268	2	58	2	500000	2	1	1	3	4	2	3	2	1	2	2	2	2	2	1	1	1	1	1	1	0	0	1	1	1	1	1	0	1	0	1	1	1	0	1	1	1	1	0	1	1	1	1	1	1
269	1	19	2	200000	2	1	1	4	6	2	3	2	2	2	2	2	2	2	2	1	1	1	1	1	0	0	1	1	0	0	1	1	0	0	0	0	1	1	1	1	1	0	0	0	1	1	1	1	0
270	1	20	2	500000	1	1	1	4	5	2	5	2	2	2	2	2	1	2	2	1	1	1	1	0	1	0	0	1	0	0	1	1	0	1	1	1	1	1	1	1	1	0	0	0	1	1	1	1	0
271	2	20	2	200000	2	1	1	1	4	2	3	2	2	2	2	2	1	2	2	2	0	1	1	0	1	1	0	1	1	1	1	1	0	1	1	1	1	0	1	1	0	0	0	1	1	1	1	1	1
272	1	22	2	500000	2	1	1	4	5	2	2	2	2	2	2	2	2	2	2	1	1	1	1	1	0	0	1	1	1	0	0	1	0	1	1	0	1	0	1	1	0	1	1	0	0	1	1	1	0
273	2	22	2	500000	2	1	1	4	5	2	2	2	1	2	2	2	2	1	2	1	1	1	0	1	0	0	1	1	1	0	1	1	0	0	1	1	1	0	1	1	1	0	1	0	0	1	1	1	1
274	1	33	2	400000	2	1	1	3	5	2	3	2	1	2	2	2	2	1	1	1	1	1	1	1	1	0	1	1	1	0	0	1	0	0	1	0	1	0	0	1	0	1	0	1	1	1	1	1	0
275	1	22	2	700000	2	1	1	2	5	2	4	2	2	1	2	2	2	2	2	2	1	1	1	1	0	0	1	1	0	0	1	1	0	0	0	0	1	0	1	1	1	0	0	0	1	1	1	1	0
276	1	28	2	500000	2	1	1	2	4	2	3	2	2	1	2	2	2	2	2	1	1	1	1	1	0	0	1	1	0	0	1	1	0	0	0	0	1	0	1	1	1	0	0	0	1	1	1	1	1
277	2	27	2	500000	2	1	1	4	4	2	3	2	2	1	2	2	2	2	2	1	1	1	1	1	0	0	1	1	0	0	1	1	0	0	0	0	1	1	1	1	1	0	0	0	1	1	1	1	0
278	1	24	2	600000	2	1	1	2	5	2	2	2	2	1	2	2	2	2	2	2	1	1	1	1	0	0	1	1	0	0	1	1	0	0	0	0	1	0	1	1	1	0	0	0	1	1	1	1	0
279	2	25	2	600000	2	1	1	4	4	2	2	2	2	1	2	2	1	2	2	1	1	1	1	1	0	0	1	1	0	0	1	1	0	0	0	0	1	0	1	1	1	0	0	0	1	1	1	1	1
280	2	19	2	700000	2	1	1	4	6	2	4	2	2	1	2	2	2	2	2	1	1	1	1	1	0	0	1	1	0	0	1	1	0	0	0	0	1	0	1	1	1	0	0	0	1	1	1	1	0
281	1	29	2	500000	1	1	1	3	5	2	3	2	1	2	2	2	2	1	1	1	1	1	1	1	0	0	1	1	1	1	1	1	1	1	1	1	1	0	1	1	0	1	0	1	1	1	1	1	1
282	1	46	2	700000	2	1	1	2	4	2	4	2	2	1	2	2	1	2	2	2	1	1	1	1	0	0	1	1	0	0	0	1	0	1	0	0	1	0	1	1	1	0	0	0	1	1	1	1	0
283	2	43	2	700000	2	1	1	1	3	2	4	1	2	1	2	2	2	2	2	2	1	1	0	1	0	0	1	1	0	1	0	1	0	0	0	1	1	0	1	1	1	0	0	0	1	1	1	1	0
284	2	20	2	500000	1	1	2	3	6	2	4	2	2	2	2	2	2	2	1	2	1	1	1	1	1	0	1	1	1	1	1	1	1	0	1	0	1	0	1	1	1	0	0	1	1	1	1	1	1
285	2	34	2	500000	2	1	1	1	5	2	3	2	2	2	2	2	1	2	1	1	1	1	1	1	1	0	1	1	1	0	0	1	0	1	1	0	1	0	1	1	1	1	1	0	0	1	1	1	0
286	1	28	2	500000	2	1	1	3	5	2	3	2	1	2	2	2	2	1	2	1	1	1	1	1	0	0	1	1	1	0	1	1	0	0	1	1	1	0	1	1	0	1	1	1	1	1	1	1	0
287	1	30	2	500000	2	1	1	4	7	2	3	2	2	2	2	2	1	1	1	2	1	1	1	1	0	0	1	1	1	1	1	1	0	1	1	0	1	0	1	1	0	0	1	1	1	1	1	0	0
288	1	31	2	600000	2	1	1	5	6	2	3	2	2	2	2	2	1	2	2	1	1	1	1	1	0	0	1	1	0	0	1	1	0	0	1	0	1	0	1	0	1	1	0	1	1	1	1	1	0
289	2	30	2	600000	2	1	1	4	6	2	3	2	1	1	2	2	2	2	2	1	1	1	1	1	0	0	1	1	0	0	1	1	0	0	1	0	1	0	1	0	1	1	0	1	1	1	1	1	0
290	2	21	2	1000000	1	1	1	3	6	2	3	2	1	2	2	2	1	2	2	1	0	1	1	1	0	0	1	1	1	1	1	0	0	1	1	1	1	0	1	1	1	1	1	1	1	1	1	1	1
291	2	54	2	300000	5	1	1	3	7	2	3	2	1	2	2	2	2	2	2	2	1	1	1	1	0	0	1	1	0	0	0	1	0	0	1	0	1	0	1	1	0	0	0	1	1	0	1	1	0
292	2	63	2	1000000	5	1	2	5	7	2	7	1	1	2	2	2	2	1	2	1	1	1	1	1	1	0	1	1	0	0	1	1	0	1	1	0	1	0	1	0	0	1	0	0	1	1	1	1	0
293	2	59	2	1000000	1	1	2	5	5	2	7	1	1	2	2	2	1	1	1	1	1	1	1	1	0	0	1	1	1	0	0	1	0	1	1	0	1	0	1	1	1	0	1	0	1	1	1	1	0
294	1	18	2	1000000	1	1	2	4	6	2	7	2	2	2	2	2	1	2	2	2	1	1	0	1	1	0	1	1	0	0	0	1	0	1	1	0	1	0	1	1	0	1	0	0	1	1	1	1	0
295	1	22	2	1000000	1	1	2	4	6	2	7	2	2	2	2	2	2	1	1	2	1	1	1	1	0	0	1	1	0	0	1	1	0	0	1	0	1	0	1	1	0	1	0	0	1	1	1	1	0
296	1	20	2	1000000	1	1	2	4	6	2	7	2	2	2	2	2	2	1	1	2	1	1	0	1	1	0	1	1	1	0	1	1	0	0	1	0	1	0	1	1	0	1	0	0	1	1	1	1	0
297	1	20	2	500000	1	2	2	4	6	2	5	2	2	2	2	2	1	1	1	2	1	1	1	1	1	0	1	1	0	1	0	1	0	0	1	0	1	0	1	0	0	0	1	0	1	1	1	1	0
298	1	27	2	500000	2	2	2	3	5	2	5	2	2	2	2	2	1	1	1	2	1	1	1	1	1	0	1	1	1	0	1	0	0	0	1	1	1	0	1	0	1	1	0	0	1	1	1	1	0
299	1	33	2	500000	2	1	1	2	4	2	2	2	2	2	2	2	2	2	1	2	1	1	1	1	1	0	1	1	1	0	1	1	0	1	1	0	1	0	1	1	1	1	1	0	0	1	1	1	1
300	1	28	2	300000	1	1	1	4	5	2	3	2	1	2	2	1	2	1	1	1	1	1	1	1	1	0	1	1	1	0	0	1	1	1	1	0	1	0	0	1	1	0	1	0	1	1	1	1	1
301	2	65	2	300000	5	1	1	1	4	2	3	2	2	2	1	1	2	2	1	1	1	1	1	1	1	0	1	1	1	0	1	1	0	1	1	0	1	0	1	1	1	1	0	0	1	1	1	1	0
302	1	34	2	300000	1	1	1	1	5	2	3	1	1	2	1	2	2	1	1	2	1	1	0	1	1	0	1	1	1	0	0	1	0	1	1	0	1	0	1	1	1	1	0	0	0	1	1	1	1
303	2	27	2	400000	2	1	1	3	5	2	2	2	1	2	2	2	2	2	1	1	1	1	0	1	1	0	1	1	1	0	0	1	0	1	1	0	1	0	0	1	0	0	1	0	0	1	1	1	0
304	2	19	2	500000	1	1	1	1	5	2	3	1	2	2	2	2	1	1	1	1	1	1	0	1	0	1	1	1	1	0	0	1	1	1	1	0	1	0	1	1	1	1	0	0	0	1	1	1	0
305	1	23	2	300000	4	1	1	2	4	1	1	2	1	2	2	2	2	2	2	2	1	1	0	1	1	0	1	1	1	0	0	1	0	1	1	0	1	0	0	1	1	0	1	0	0	1	1	1	0
306	1	21	2	300000	1	1	1	4	5	2	4	2	2	2	2	2	1	2	1	1	1	1	1	1	1	0	1	1	0	0	0	1	0	1	1	1	1	0	1	1	1	1	0	0	0	1	1	1	0
307	2	60	2	1000000	2	1	1	3	6	2	5	1	2	1	2	2	2	1	1	1	1	1	0	1	1	0	1	1	1	0	0	1	0	0	1	0	1	0	1	1	0	1	1	0	1	1	1	1	0
308	1	60	2	1000000	2	1	1	3	6	2	5	2	1	2	2	2	2	1	1	1	1	1	1	1	1	0	1	1	1	0	1	1	0	0	1	0	1	0	1	1	1	1	0	0	1	1	1	1	0
309	1	22	2	1000000	1	1	1	1	7	2	5	2	2	2	2	2	1	1	1	1	1	1	1	1	1	0	0	1	0	0	1	0	0	1	1	1	1	0	1	1	1	1	0	0	1	1	1	1	0
310	1	30	2	1000000	2	1	1	3	7	2	5	2	2	2	2	2	2	1	1	1	1	1	1	1	1	0	1	1	1	0	0	1	0	1	1	0	1	1	1	1	0	0	1	0	1	1	1	1	1
311	2	30	2	1000000	2	1	1	1	6	2	5	2	1	2	2	2	2	1	1	1	1	1	1	1	0	0	1	1	0	1	0	1	0	1	1	0	1	1	1	1	0	0	1	0	0	1	1	1	0
312	1	18	2	500000	1	1	1	4	5	3	5	2	2	2	2	2	1	2	2	2	1	1	1	1	0	0	1	1	0	0	1	1	0	1	1	1	1	0	0	1	0	0	1	0	0	1	0	1	1
313	1	61	2	200000	2	1	1	3	4	2	6	1	2	1	2	2	2	1	1	2	0	0	1	1	0	0	1	0	0	0	1	1	0	0	1	0	1	0	0	0	0	0	1	1	0	0	0	0	1
314	2	34	2	150000	5	2	2	2	5	2	4	2	2	1	2	2	2	2	2	1	0	0	0	1	0	0	1	1	0	1	1	1	0	0	1	1	1	0	0	0	0	0	0	1	1	0	1	0	0
315	2	24	2	1000000	2	1	1	4	6	3	2	2	2	2	2	2	1	1	2	1	0	0	1	1	0	1	1	1	0	0	1	1	0	0	0	1	1	0	0	1	1	1	0	0	0	1	0	0	1
316	1	18	2	600000	1	1	1	1	5	2	5	2	2	2	2	2	1	2	1	1	0	0	1	1	0	0	1	1	1	1	1	1	0	1	1	1	1	0	0	0	0	0	0	1	1	1	0	0	1
317	1	42	2	350000	1	1	1	3	3	1	1	2	1	2	2	1	2	2	1	2	0	1	1	1	0	0	1	1	1	0	1	1	0	0	1	0	1	0	1	1	0	1	0	0	0	1	0	0	1
318	1	38	2	300000	1	3	1	2	4	1	1	2	1	2	2	2	2	2	2	1	0	0	0	1	0	0	1	1	1	1	1	1	0	0	1	0	1	0	0	1	0	0	1	0	1	1	0	0	0
319	1	23	2	600000	1	1	1	1	6	3	4	2	1	1	1	2	2	2	1	2	0	0	1	1	0	0	1	1	0	0	1	1	0	0	1	0	1	0	0	1	0	1	0	0	0	1	0	0	0
320	2	24	2	150000	1	1	1	4	2	3	3	2	2	1	2	2	1	2	2	1	0	1	1	1	1	0	1	1	1	1	1	0	1	1	1	1	1	0	1	0	1	0	0	1	0	0	1	0	1
321	1	32	2	350000	1	1	1	5	7	1	1	2	1	1	2	1	2	2	2	1	1	1	1	1	0	0	1	1	1	0	1	0	1	1	1	0	1	0	1	1	1	1	1	1	1	1	1	1	1
322	1	33	2	600000	2	1	1	5	7	2	5	2	2	2	2	1	2	1	1	1	1	1	1	1	0	0	1	1	0	0	0	1	0	0	1	0	1	1	1	1	0	0	0	1	0	0	1	1	1
323	2	29	2	500000	1	1	1	4	7	3	2	1	1	2	1	1	2	2	2	1	1	1	1	1	1	0	1	1	1	0	1	1	0	1	1	1	1	1	1	1	1	0	0	1	1	1	1	1	0
324	2	31	2	350000	3	1	1	4	7	2	3	2	1	1	1	2	2	2	2	2	1	1	1	1	0	0	1	1	1	1	1	1	0	1	1	1	1	1	1	1	1	1	1	1	1	1	1	1	1
325	1	30	2	450000	1	1	1	5	7	3	2	2	1	1	2	2	2	1	2	1	1	1	1	1	0	0	1	1	0	0	1	1	0	0	0	0	1	1	1	1	0	0	0	1	1	0	1	1	1
326	1	38	2	800000	2	3	1	1	1	2	5	2	1	2	2	2	1	1	1	2	1	1	1	1	0	0	0	1	1	0	0	1	0	0	1	0	1	1	1	1	0	0	0	1	1	1	0	0	1
327	1	69	2	300000	2	3	1	1	5	2	3	2	1	2	2	2	2	2	1	2	1	1	1	1	0	0	1	1	1	0	1	1	1	1	1	1	1	1	1	1	0	1	1	1	1	1	1	1	1
328	1	54	2	1400000	2	5	2	3	5	2	9	2	2	1	2	2	2	2	2	2	1	1	0	1	0	0	1	1	1	0	0	1	0	0	0	1	1	0	1	1	0	0	0	1	1	1	1	1	1
329	2	57	2	750000	2	3	1	1	7	2	5	1	2	2	2	2	2	2	1	1	1	1	1	1	0	0	1	1	1	1	1	0	1	1	1	1	1	0	1	1	0	1	1	1	1	1	1	1	1
330	1	56	2	350000	3	3	1	3	4	2	2	2	2	2	2	2	2	1	2	1	1	1	1	1	1	0	1	1	1	1	1	1	1	1	1	1	1	0	1	1	1	0	0	1	1	0	1	1	0
331	1	29	2	150000	1	1	1	2	2	2	5	2	2	1	2	2	2	2	2	2	1	1	0	1	0	0	1	1	1	0	0	1	0	0	1	0	1	0	0	1	0	0	0	1	1	1	1	1	1
332	2	27	2	200000	1	1	1	4	7	2	4	2	1	2	2	2	2	2	2	1	1	1	1	1	0	0	1	1	0	0	1	1	1	0	1	0	1	0	1	1	1	1	0	1	1	1	1	1	0
333	1	54	2	300000	2	3	1	3	4	2	6	2	2	1	2	2	2	2	2	1	1	1	1	1	0	0	1	1	0	0	0	1	0	0	1	0	1	0	1	1	0	1	0	0	1	1	1	1	0
334	2	35	2	500000	2	1	1	5	7	2	4	2	1	1	1	1	2	1	1	1	1	1	1	1	0	0	1	1	1	1	1	1	1	1	1	0	0	0	1	1	1	1	1	1	1	1	1	1	1
335	2	32	2	300000	2	1	1	5	7	2	5	2	1	2	2	2	2	2	2	1	1	1	1	1	0	0	1	1	1	1	1	1	1	1	1	1	1	0	1	1	0	1	1	1	1	1	1	1	1
336	2	27	2	700000	1	1	1	3	7	2	4	2	1	1	1	1	2	1	1	2	1	1	1	1	1	0	1	1	1	1	1	1	0	1	1	1	1	0	1	1	0	0	0	1	1	1	1	1	1
337	2	30	2	1000000	1	4	1	4	7	3	2	1	2	2	2	2	1	1	1	2	1	1	1	1	1	0	1	1	1	1	1	1	1	1	1	1	1	0	1	1	1	0	0	1	1	0	1	1	0
338	2	23	2	400000	1	1	1	4	7	2	2	2	1	1	2	2	2	1	1	1	1	1	1	1	0	0	1	1	0	0	0	1	1	0	1	0	1	0	1	1	0	0	0	1	1	0	0	1	0
339	2	46	2	180000	2	2	1	4	4	2	4	2	1	2	2	2	2	2	2	1	1	1	0	1	0	0	1	1	1	1	1	0	0	0	1	0	1	1	1	1	0	0	0	1	1	1	0	1	1
340	1	26	2	850000	1	1	1	4	6	2	7	2	1	1	2	2	2	1	1	2	1	1	1	1	0	0	1	1	1	1	0	1	0	0	1	1	1	1	1	1	0	1	0	1	1	1	1	1	0
341	1	28	2	500000	2	1	1	4	5	2	3	2	2	2	2	2	2	2	2	1	1	1	1	1	0	0	1	1	0	0	0	1	0	0	1	0	1	1	1	1	0	0	0	1	1	1	0	0	1
342	2	39	2	300000	2	3	1	1	4	2	3	2	2	2	2	2	2	2	2	2	1	1	1	0	1	0	1	1	1	1	1	1	1	1	1	1	1	0	1	0	0	1	1	1	0	1	1	1	1
343	2	25	2	270000	1	1	1	4	6	3	2	2	2	2	2	1	2	1	1	1	1	1	1	1	0	0	1	1	0	0	1	1	0	0	1	1	1	0	1	1	1	1	1	1	1	1	1	1	1
344	1	25	2	500000	2	1	1	5	7	2	2	2	2	1	2	1	2	1	1	2	0	1	1	1	0	0	1	1	1	0	1	1	0	1	0	1	1	0	1	1	0	1	1	1	0	1	1	1	1
345	1	35	2	250000	1	1	1	5	7	1	1	2	2	2	2	1	2	1	1	1	1	1	1	0	0	0	1	1	1	1	1	1	1	0	1	1	1	0	0	0	0	0	0	1	0	0	1	0	0
346	2	26	2	320000	1	1	1	4	6	2	4	2	1	1	2	1	1	1	2	1	1	1	1	1	0	0	1	1	1	1	1	0	1	1	1	1	1	1	1	1	1	1	1	1	0	1	0	1	1
347	1	30	2	300000	1	1	1	5	6	3	2	2	1	1	1	1	2	2	1	1	1	1	1	1	0	0	1	1	1	0	1	0	1	1	1	1	1	0	1	0	1	1	1	1	1	1	1	1	1
348	2	20	2	700000	1	1	1	4	6	2	4	2	2	2	2	2	2	2	2	1	1	1	1	1	1	0	1	1	1	0	0	1	0	0	1	0	1	0	1	1	1	0	1	0	1	1	1	0	1
349	1	55	2	500000	2	1	2	4	4	2	5	1	1	2	2	2	2	1	1	2	1	1	1	1	0	0	1	1	1	0	1	0	0	0	1	1	1	0	1	0	0	0	1	0	1	1	1	1	0
350	2	54	2	680000	2	1	1	1	4	2	4	2	2	1	2	2	2	2	2	1	1	1	1	1	0	0	1	1	0	0	0	1	0	0	1	0	1	1	1	1	1	0	0	1	1	1	1	1	1
351	2	29	2	720000	3	3	1	1	4	2	3	2	2	1	2	2	2	2	2	1	1	1	1	0	1	1	0	0	1	1	1	0	1	1	1	1	0	0	1	0	1	1	1	1	1	1	1	1	1
352	1	25	2	450000	1	3	1	1	2	2	3	2	2	1	2	2	2	2	2	2	1	1	1	0	1	1	0	0	1	1	1	0	1	1	1	1	0	0	0	0	1	1	1	1	1	1	1	1	1
353	2	60	2	700000	2	1	1	3	5	2	3	1	1	2	2	2	2	1	1	1	1	1	1	1	0	0	1	1	1	0	0	1	0	0	0	0	1	0	1	1	1	0	1	0	0	1	1	1	1
354	1	20	2	700000	1	1	1	1	5	2	3	2	2	2	2	2	2	2	2	2	1	1	1	1	1	0	1	1	1	0	1	1	0	0	1	0	1	0	1	1	1	0	0	1	1	1	0	1	1
355	2	22	2	250000	2	1	1	1	5	2	2	2	2	2	2	1	2	2	1	2	1	1	1	1	0	0	1	1	1	1	1	1	0	1	1	1	1	0	1	0	0	0	1	0	0	1	0	0	1
356	1	22	2	500000	1	1	1	2	5	2	5	2	2	2	2	2	2	2	1	2	1	1	1	1	0	0	1	1	1	0	1	1	0	0	1	0	1	0	1	1	1	0	0	1	0	1	1	1	1
357	1	19	2	200000	2	1	1	2	5	2	2	2	2	2	2	2	2	2	2	1	1	1	1	1	1	0	1	1	0	1	1	1	0	0	1	1	1	1	1	0	0	0	0	1	1	1	1	1	0
358	2	22	2	500000	1	1	1	4	5	2	4	2	1	2	2	2	2	1	1	1	1	1	1	1	0	0	1	1	0	0	1	1	0	1	1	0	1	0	1	1	1	0	0	1	0	1	1	1	1
359	2	55	2	500000	5	1	1	1	4	2	4	2	1	2	2	2	2	1	1	2	1	1	1	1	0	0	1	1	0	0	0	1	0	0	1	0	1	0	0	1	1	0	1	0	0	1	1	1	0
360	1	19	2	500000	1	1	1	2	4	2	4	2	2	2	2	2	2	2	1	2	1	1	1	1	0	0	1	1	1	0	1	1	0	0	1	0	1	0	1	1	0	1	1	0	1	1	1	1	1
361	1	20	2	300000	2	1	1	1	5	2	3	2	1	2	2	2	2	2	2	1	1	1	1	1	0	0	1	1	0	0	1	1	0	0	1	1	1	0	1	1	0	0	1	0	1	1	1	1	1
362	2	35	2	300000	2	1	1	5	7	2	3	2	1	2	2	2	1	2	1	1	1	1	1	1	0	0	1	1	1	0	1	1	0	0	1	0	1	0	1	0	1	0	0	1	1	1	1	1	0
363	1	30	2	350000	1	1	1	3	5	2	5	2	2	2	2	2	1	2	1	1	1	1	1	1	0	0	1	1	1	0	1	1	0	1	1	1	1	0	1	1	0	1	1	0	1	1	1	1	1
364	2	32	2	350000	4	1	1	3	5	2	5	2	2	2	1	2	2	1	1	1	1	1	1	1	0	0	1	1	1	0	1	1	0	1	1	0	1	0	1	1	1	0	0	1	1	1	1	1	1
365	2	30	2	500000	2	1	1	1	6	2	3	2	2	2	2	2	2	2	1	1	1	1	0	1	1	0	1	1	0	1	1	1	0	0	1	1	1	1	1	0	1	1	1	1	1	1	1	1	1
366	1	35	2	500000	2	2	1	4	7	2	3	2	1	2	2	2	2	1	1	1	1	1	1	1	0	0	1	1	1	0	1	1	0	0	0	0	1	1	1	1	1	0	0	1	1	1	1	1	1
367	2	45	2	600000	2	1	1	4	5	2	4	2	1	2	2	2	1	1	1	1	1	1	0	1	1	0	1	1	1	0	1	1	0	0	1	0	1	0	1	1	1	0	0	1	1	1	0	1	0
368	1	48	2	600000	2	1	1	3	5	2	4	1	2	2	2	2	1	1	1	1	1	1	1	1	0	0	1	1	1	0	1	1	0	0	1	0	1	1	1	0	0	0	0	0	1	1	1	1	0
369	1	35	2	400000	2	1	1	3	4	2	4	2	2	1	2	2	2	2	2	1	0	1	1	1	0	0	1	1	0	0	1	1	0	0	1	1	1	0	0	1	0	0	0	1	0	1	0	1	1
370	2	24	2	350000	2	1	1	4	4	2	2	1	1	2	2	2	2	1	1	1	1	1	1	1	0	0	1	1	1	0	1	1	0	0	1	1	1	1	1	1	0	0	1	1	1	1	1	1	1
371	1	27	2	300000	2	1	1	3	5	2	2	2	1	2	2	2	2	1	1	2	1	1	1	1	1	0	1	1	1	0	1	1	0	0	1	0	1	1	1	1	1	0	0	1	1	1	1	1	1
372	2	44	2	400000	2	1	1	3	4	2	5	2	2	2	2	2	2	2	2	2	1	1	1	1	0	0	1	1	0	0	1	1	0	0	0	0	1	1	0	0	0	0	0	1	0	1	1	1	0
373	1	27	2	400000	2	1	1	3	5	2	2	2	2	2	2	2	1	2	1	2	1	1	1	1	0	0	1	1	1	0	1	1	0	1	0	0	1	0	1	1	0	1	0	1	1	1	1	1	0
374	2	34	2	500000	2	1	1	4	5	2	3	2	2	2	2	2	1	1	1	1	1	1	1	1	0	0	1	1	1	0	0	1	0	1	1	0	1	0	1	1	0	1	0	1	1	1	1	1	0
375	2	45	2	400000	2	1	2	1	4	2	4	1	1	2	2	2	2	2	1	1	1	1	1	1	0	0	1	1	0	0	1	1	0	0	0	0	1	1	1	1	0	0	0	1	1	1	1	1	0
376	2	36	2	250000	2	1	1	1	5	2	4	2	1	2	2	2	2	2	2	1	1	1	1	1	0	0	1	1	1	1	1	1	0	1	1	1	1	0	1	1	0	0	1	0	1	1	1	1	1
377	1	59	2	500000	2	1	1	3	4	2	3	1	1	2	2	2	2	2	1	1	1	1	1	1	0	0	1	1	1	1	1	0	1	0	1	1	1	0	1	1	1	1	0	1	1	1	1	1	1
378	2	58	2	500000	2	1	1	3	4	2	3	2	1	2	2	2	2	2	1	1	1	1	1	1	0	0	1	1	1	1	1	0	1	0	1	1	1	0	1	1	1	1	0	1	1	1	1	1	1
379	1	19	2	200000	2	1	1	4	6	2	3	2	2	2	2	2	2	2	2	1	1	1	1	1	0	0	1	1	0	0	1	1	0	0	0	0	1	1	1	1	1	0	0	0	1	1	1	1	0
380	1	20	2	500000	1	1	1	4	5	2	5	2	2	2	2	2	2	2	2	1	1	1	1	0	1	0	0	1	0	0	1	1	0	1	1	1	1	1	1	1	1	0	0	0	1	1	1	1	0
381	2	20	2	200000	2	1	1	1	4	2	3	2	2	2	2	2	2	2	2	2	0	1	1	0	1	1	0	1	1	1	1	1	0	1	1	1	1	0	1	1	0	0	0	1	1	1	1	1	1
382	1	22	2	500000	2	1	1	4	5	2	2	2	2	2	2	2	1	1	1	1	1	1	1	1	0	0	1	1	1	0	0	1	0	1	1	0	1	0	1	1	0	1	1	0	0	1	1	1	0
383	2	22	2	500000	2	1	1	4	5	2	2	2	1	2	2	2	2	2	2	1	1	1	0	1	0	0	1	1	1	0	1	1	0	0	1	1	1	0	1	1	1	0	1	0	0	1	1	1	1
384	1	33	2	400000	2	1	1	3	5	2	3	1	1	2	2	2	2	1	2	1	1	1	1	1	1	0	1	1	1	0	0	1	0	0	1	0	1	0	0	1	0	1	0	1	1	1	1	1	0
385	1	22	2	700000	2	1	1	2	5	2	4	2	2	1	2	2	2	2	2	2	1	1	1	1	0	0	1	1	0	0	1	1	0	0	0	0	1	0	1	1	1	0	0	0	1	1	1	1	0
386	1	28	2	500000	2	1	1	2	4	2	3	2	2	1	2	2	2	2	1	1	1	1	1	1	0	0	1	1	0	0	1	1	0	0	0	0	1	0	1	1	1	0	0	0	1	1	1	1	1
387	2	27	2	500000	2	1	1	4	4	2	3	2	2	1	2	2	2	2	2	1	1	1	1	1	0	0	1	1	0	0	1	1	0	0	0	0	1	1	1	1	1	0	0	0	1	1	1	1	0
388	1	24	2	600000	2	1	1	2	5	2	2	2	2	1	2	2	2	2	2	2	1	1	1	1	0	0	1	1	0	0	1	1	0	0	0	0	1	0	1	1	1	0	0	0	1	1	1	1	0
389	2	25	2	600000	2	1	1	4	4	2	2	2	2	1	2	2	2	1	2	1	1	1	1	1	0	0	1	1	0	0	1	1	0	0	0	0	1	0	1	1	1	0	0	0	1	1	1	1	1
390	2	19	2	700000	2	1	1	4	6	2	4	2	2	1	2	2	2	2	2	1	1	1	1	1	0	0	1	1	0	0	1	1	0	0	0	0	1	0	1	1	1	0	0	0	1	1	1	1	0
391	1	29	2	500000	1	1	1	3	5	2	3	2	1	2	2	2	2	1	1	1	1	1	1	1	0	0	1	1	1	1	1	1	1	1	1	1	1	0	1	1	0	1	0	1	1	1	1	1	1
392	1	46	2	700000	2	1	1	2	4	2	4	2	2	1	2	2	2	2	2	2	1	1	1	1	0	0	1	1	0	0	0	1	0	1	0	0	1	0	1	1	1	0	0	0	1	1	1	1	0
393	2	43	2	700000	2	1	1	1	3	2	4	1	2	1	2	2	2	2	2	2	1	1	0	1	0	0	1	1	0	1	0	1	0	0	0	1	1	0	1	1	1	0	0	0	1	1	1	1	0
394	1	20	2	500000	1	1	2	3	6	2	4	2	2	2	2	2	1	2	2	2	1	1	1	1	1	0	1	1	1	1	1	1	1	0	1	0	1	0	1	1	1	0	0	1	1	1	1	1	1
395	2	34	2	500000	2	1	1	1	5	2	3	2	2	2	2	2	1	1	1	1	1	1	1	1	1	0	1	1	1	0	0	1	0	1	1	0	1	0	1	1	1	1	1	0	0	1	1	1	0
396	1	28	2	500000	2	1	1	3	5	2	3	2	1	2	2	2	2	2	1	1	1	1	1	1	0	0	1	1	1	0	1	1	0	0	1	1	1	0	1	1	0	1	1	1	1	1	1	1	0
397	1	30	2	500000	2	1	1	4	7	2	3	2	2	2	2	2	1	1	1	2	1	1	1	1	0	0	1	1	1	1	1	1	0	1	1	0	1	0	1	1	0	0	1	1	1	1	1	0	0
398	1	31	2	600000	2	1	1	5	6	2	3	2	2	2	2	2	1	1	2	1	1	1	1	1	0	0	1	1	0	0	1	1	0	0	1	0	1	0	1	0	1	1	0	1	1	1	1	1	0
399	2	30	2	600000	2	1	1	4	6	2	3	2	1	1	2	2	2	2	2	1	1	1	1	1	0	0	1	1	0	0	1	1	0	0	1	0	1	0	1	0	1	1	0	1	1	1	1	1	0
400	2	63	2	1000000	1	1	1	3	6	2	3	2	1	2	2	2	2	2	2	2	0	1	1	1	0	0	1	1	1	1	1	0	0	1	1	1	1	0	1	1	1	1	1	1	1	1	1	1	1
401	2	54	2	300000	5	1	1	3	7	2	3	2	1	2	2	2	2	2	2	2	1	1	1	1	0	0	1	1	0	0	0	1	0	0	1	0	1	0	1	1	0	0	0	1	1	0	1	1	0
402	2	63	2	1000000	5	1	2	5	7	2	7	1	1	2	2	2	2	1	1	2	1	1	1	1	1	0	1	1	0	0	1	1	0	1	1	0	1	0	1	0	0	1	0	0	1	1	1	1	0
403	2	59	2	1000000	1	1	2	5	5	2	7	1	1	2	2	2	1	1	1	1	1	1	1	1	0	0	1	1	1	0	0	1	0	1	1	0	1	0	1	1	1	0	1	0	1	1	1	1	0
404	1	18	2	1000000	1	1	2	4	6	2	7	2	2	2	2	2	2	2	1	2	1	1	0	1	1	0	1	1	0	0	0	1	0	1	1	0	1	0	1	1	0	1	0	0	1	1	1	1	0
405	2	22	2	1000000	1	1	2	4	6	2	7	2	2	2	2	2	2	2	2	2	1	1	1	1	0	0	1	1	0	0	1	1	0	0	1	0	1	0	1	1	0	1	0	0	1	1	1	1	0
406	1	20	2	1000000	1	1	2	4	6	2	7	2	2	2	2	2	1	2	1	2	1	1	0	1	1	0	1	1	1	0	1	1	0	0	1	0	1	0	1	1	0	1	0	0	1	1	1	1	0
407	1	20	2	500000	1	2	2	4	6	2	5	2	2	2	2	2	1	2	2	2	1	1	1	1	1	0	1	1	0	1	0	1	0	0	1	0	1	0	1	0	0	0	1	0	1	1	1	1	0
408	1	27	2	500000	2	2	2	3	5	2	5	2	2	2	2	2	2	2	1	2	1	1	1	1	1	0	1	1	1	0	1	0	0	0	1	1	1	0	1	0	1	1	0	0	1	1	1	1	0
409	2	44	2	1500000	1	1	2	5	5	2	7	1	1	2	2	2	1	1	1	1	1	1	1	1	0	0	1	1	1	0	0	1	0	1	1	0	1	0	1	1	1	0	1	0	1	1	1	1	0
410	1	21	2	1400000	2	5	2	3	5	2	9	2	2	1	2	2	2	2	2	2	1	1	0	1	0	0	1	1	1	0	0	1	0	0	0	1	1	0	1	1	0	0	0	1	1	1	1	1	1
411	1	32	2	1300000	1	1	2	4	6	2	7	2	2	2	2	2	1	2	1	2	1	1	0	1	1	0	1	1	1	0	1	1	0	0	1	0	1	0	1	1	0	1	0	0	1	1	1	1	0
412	1	35	2	1200000	1	1	2	4	6	2	7	2	2	2	2	2	1	2	2	2	1	1	0	1	1	0	1	1	0	0	0	1	0	1	1	0	1	0	1	1	0	1	0	0	1	1	1	1	0
413	2	21	2	1100000	5	1	2	5	7	2	7	2	1	2	2	2	2	1	2	1	1	1	1	1	1	0	1	1	0	0	1	1	0	1	1	0	1	0	1	0	0	1	0	0	1	1	1	1	0
414	2	63	2	1000000	1	1	1	3	6	2	3	2	1	2	2	2	2	2	2	2	0	1	1	1	0	0	1	1	1	1	1	0	0	1	1	1	1	0	1	1	1	1	1	1	1	1	1	1	1
415	2	27	2	1000000	5	1	2	5	7	2	7	2	1	2	2	2	2	2	1	1	1	1	1	1	1	0	1	1	0	0	1	1	0	1	1	0	1	0	1	0	0	1	0	0	1	1	1	1	0
416	2	59	2	1000000	1	1	2	5	5	2	7	1	1	2	2	2	2	1	1	1	1	1	1	1	0	0	1	1	1	0	0	1	0	1	1	0	1	0	1	1	1	0	1	0	1	1	1	1	0
417	2	30	2	1000000	1	4	1	4	7	3	3	1	2	2	2	2	1	1	1	2	1	1	1	1	1	0	1	1	1	1	1	1	1	1	1	1	1	0	1	1	1	0	0	1	1	0	1	1	0
418	2	35	2	1000000	1	1	1	3	6	2	3	2	1	2	2	2	2	2	2	2	0	1	1	1	0	0	1	1	1	1	1	0	0	1	1	1	1	0	1	1	1	1	1	1	1	1	1	1	1
419	2	21	2	1000000	5	1	2	5	7	2	7	2	1	2	2	2	2	2	1	1	1	1	1	1	1	0	1	1	0	0	1	1	0	1	1	0	1	0	1	0	0	1	0	0	1	1	1	1	0
420	2	59	2	1000000	1	1	2	5	5	2	7	1	1	2	2	2	1	1	1	1	1	1	1	1	0	0	1	1	1	0	0	1	0	1	1	0	1	0	1	1	1	0	1	0	1	1	1	1	0
421	1	18	2	1000000	1	1	2	4	6	2	7	2	2	2	2	2	1	1	2	2	1	1	0	1	1	0	1	1	0	0	0	1	0	1	1	0	1	0	1	1	0	1	0	0	1	1	1	1	0
422	1	22	2	1000000	1	1	2	4	6	2	7	2	2	2	2	2	2	1	1	2	1	1	1	1	0	0	1	1	0	0	1	1	0	0	1	0	1	0	1	1	0	1	0	0	1	1	1	1	0
423	1	20	2	1000000	1	1	2	4	6	2	7	2	2	2	2	2	1	1	1	2	1	1	0	1	1	0	1	1	1	0	1	1	0	0	1	0	1	0	1	1	0	1	0	0	1	1	1	1	0
424	2	60	2	1000000	2	1	1	3	6	2	5	1	2	1	2	2	2	1	1	1	1	1	0	1	1	0	1	1	1	0	0	1	0	0	1	0	1	0	1	1	0	1	1	0	1	1	1	1	0
425	1	33	3	1000000	2	1	1	3	6	2	5	2	1	2	2	2	2	1	1	1	1	1	1	1	1	0	1	1	1	0	1	1	0	0	1	0	1	0	1	1	1	1	0	0	1	1	1	1	0
426	1	22	3	1000000	1	1	1	1	7	2	5	2	2	2	2	2	1	1	1	1	1	1	1	1	1	0	0	1	0	0	1	0	0	1	1	1	1	0	1	1	1	1	0	0	1	1	1	1	0
427	1	31	3	1000000	2	1	1	3	7	2	5	2	2	2	2	2	1	1	1	1	1	1	1	1	1	0	1	1	1	0	0	1	0	1	1	0	1	1	1	1	0	0	1	0	1	1	1	1	1
428	2	38	3	1000000	2	1	1	1	6	2	5	2	1	2	2	2	2	1	1	1	1	1	1	1	0	0	1	1	0	1	0	1	0	1	1	0	1	1	1	1	0	0	1	0	0	1	1	1	0
429	2	25	3	1000000	2	1	1	4	6	3	2	2	2	2	2	2	1	2	2	1	0	0	1	1	0	1	1	1	0	0	1	1	0	0	0	1	1	0	0	1	1	1	0	0	0	1	0	0	1
430	2	63	3	1000000	5	1	2	5	7	2	7	1	1	2	2	2	2	1	2	1	1	1	1	1	1	0	1	1	0	0	1	1	0	1	1	0	1	0	1	0	0	1	0	0	1	1	1	1	0
431	1	19	3	1000000	1	1	2	4	6	2	7	2	2	2	2	2	2	2	2	2	1	1	0	1	1	0	1	1	0	0	0	1	0	1	1	0	1	0	1	1	0	1	0	0	1	1	1	1	0
432	1	22	3	1000000	1	1	2	4	6	2	7	2	2	2	2	2	1	2	2	2	1	1	1	1	0	0	1	1	0	0	1	1	0	0	1	0	1	0	1	1	0	1	0	0	1	1	1	1	0
433	2	34	3	1000000	1	4	1	4	7	3	2	1	2	2	2	2	1	1	1	2	1	1	1	1	1	0	1	1	1	1	1	1	1	1	1	1	1	0	1	1	1	0	0	1	1	0	1	1	0
434	2	60	3	1000000	2	1	1	3	6	2	5	1	2	1	2	2	2	1	1	1	1	1	0	1	1	0	1	1	1	0	0	1	0	0	1	0	1	0	1	1	0	1	1	0	1	1	1	1	0
435	1	61	3	1000000	2	1	1	3	6	2	5	2	1	2	2	2	2	1	1	1	1	1	1	1	1	0	1	1	1	0	1	1	0	0	1	0	1	0	1	1	1	1	0	0	1	1	1	1	0
436	1	23	3	1000000	1	1	1	1	7	2	5	2	2	2	2	2	1	1	1	1	1	1	1	1	1	0	0	1	0	0	1	0	0	1	1	1	1	0	1	1	1	1	0	0	1	1	1	1	0
437	1	31	3	1000000	2	1	1	3	7	2	5	2	2	2	2	2	1	1	1	1	1	1	1	1	1	1	1	1	1	0	0	1	0	1	1	0	1	1	1	1	0	0	1	0	1	1	1	1	1
438	2	34	3	1000000	2	1	1	1	6	2	5	2	1	2	2	2	2	1	1	1	1	1	1	1	0	0	1	1	0	1	0	1	0	1	1	0	1	1	1	1	0	0	1	0	0	1	1	1	0
439	2	20	3	1000000	1	1	1	3	6	2	3	2	1	2	2	2	2	2	2	2	0	1	1	1	0	0	1	1	1	1	1	0	0	1	1	1	1	0	1	1	1	1	1	1	1	1	1	1	1
440	1	26	3	1000000	1	1	2	4	6	2	7	2	2	2	2	2	2	2	2	2	1	1	1	1	0	0	1	1	0	0	1	1	0	0	1	0	1	0	1	1	0	1	0	0	1	1	1	1	0
441	2	59	3	950000	1	1	2	5	5	2	7	1	1	2	2	2	1	1	1	1	1	1	1	1	0	0	1	1	1	0	0	1	0	1	1	0	1	0	1	1	1	0	1	0	1	1	1	1	0
442	1	26	3	850000	1	1	1	4	6	2	7	2	1	1	2	2	2	1	1	2	1	1	1	1	0	0	1	1	1	1	0	1	0	0	1	1	1	1	1	1	0	1	0	1	1	1	1	1	0
443	1	26	3	850000	1	1	1	4	6	2	7	2	1	1	2	2	2	1	1	2	1	1	1	1	0	0	1	1	1	1	0	1	0	0	1	1	1	1	1	1	0	1	0	1	1	1	1	1	0
444	1	38	3	800000	2	3	1	1	1	2	5	2	1	2	2	2	1	1	1	2	1	1	1	1	0	0	0	1	1	0	0	1	0	0	1	0	1	1	1	1	0	0	0	1	1	1	0	0	1
445	1	22	3	780000	2	1	1	2	5	2	4	2	2	1	2	2	2	2	2	2	1	1	1	1	0	0	1	1	0	0	1	1	0	0	0	0	1	0	1	1	1	0	0	0	1	1	1	1	0
446	2	57	3	750000	2	3	1	1	7	2	5	1	2	2	2	2	2	1	1	1	1	1	1	1	0	0	1	1	1	1	1	0	1	1	1	1	1	0	1	1	0	1	1	1	1	1	1	1	1
447	1	45	3	740000	2	1	1	2	4	2	4	2	2	1	2	2	2	2	2	2	1	1	1	1	0	0	1	1	0	0	0	1	0	1	0	0	1	0	1	1	1	0	0	0	1	1	1	1	0
448	2	30	3	720000	3	3	1	1	4	2	3	2	2	1	2	2	2	1	2	1	1	1	1	0	1	1	0	0	1	1	1	0	1	1	1	1	0	0	1	0	1	1	1	1	1	1	1	1	1
449	2	60	3	720000	2	1	1	3	5	2	3	1	1	2	2	2	2	1	1	1	1	1	1	1	0	0	1	1	1	0	0	1	0	0	0	0	1	0	1	1	1	0	1	0	0	1	1	1	1
450	2	38	3	720000	3	3	1	1	4	2	3	2	2	1	2	2	2	1	1	1	1	1	1	0	1	1	0	0	1	1	1	0	1	1	1	1	0	0	1	0	1	1	1	1	1	1	1	1	1
451	2	43	3	700000	2	1	1	1	3	2	4	1	2	1	2	2	2	2	2	2	1	1	0	1	0	0	1	1	0	1	0	1	0	0	0	1	1	0	1	1	1	0	0	0	1	1	1	1	0
452	2	27	3	700000	1	1	1	3	7	2	4	2	1	1	1	1	2	1	1	1	1	1	1	1	1	0	1	1	1	1	1	1	0	1	1	1	1	0	1	1	0	0	0	1	1	1	1	1	1
453	2	20	3	700000	1	1	1	4	6	2	4	2	2	2	2	2	1	2	2	1	1	1	1	1	1	0	1	1	1	0	0	1	0	0	1	0	1	0	1	1	1	0	1	0	1	1	1	0	1
454	1	22	3	700000	2	1	1	2	5	2	4	2	2	1	2	2	2	2	2	2	1	1	1	1	0	0	1	1	0	0	1	1	0	0	0	0	1	0	1	1	1	0	0	0	1	1	1	1	0
455	1	46	3	700000	2	1	1	2	4	2	4	2	2	1	2	2	2	1	2	2	1	1	1	1	0	0	1	1	0	0	0	1	0	1	0	0	1	0	1	1	1	0	0	0	1	1	1	1	0
456	2	27	3	700000	1	1	1	3	7	2	4	2	1	1	1	1	2	1	1	2	1	1	1	1	1	0	1	1	1	1	1	1	0	1	1	1	1	0	1	1	0	0	0	1	1	1	1	1	1
457	2	20	3	700000	1	1	1	4	6	2	4	2	2	2	2	2	2	2	2	1	1	1	1	1	1	0	1	1	1	0	0	1	0	0	1	0	1	0	1	1	1	0	1	0	1	1	1	0	1
458	2	60	3	700000	2	1	1	3	5	2	3	1	1	2	2	2	2	1	1	1	1	1	1	1	0	0	1	1	1	0	0	1	0	0	0	0	1	0	1	1	1	0	1	0	0	1	1	1	1
459	1	20	3	700000	1	1	1	1	5	2	3	2	2	2	2	2	2	2	2	2	1	1	1	1	1	0	1	1	1	0	1	1	0	0	1	0	1	0	1	1	1	0	0	1	1	1	0	1	1
460	1	22	3	700000	2	1	1	2	5	2	4	2	2	1	2	2	2	2	2	2	1	1	1	1	0	0	1	1	0	0	1	1	0	0	0	0	1	0	1	1	1	0	0	0	1	1	1	1	0
461	2	19	3	680000	2	1	1	4	6	2	4	2	2	1	2	2	2	2	1	1	1	1	1	1	0	0	1	1	0	0	1	1	0	0	0	0	1	0	1	1	1	0	0	0	1	1	1	1	0
462	2	54	3	680000	2	1	1	1	4	2	4	2	2	1	2	2	2	2	2	1	1	1	1	1	0	0	1	1	0	0	0	1	0	0	1	0	1	1	1	1	1	0	0	1	1	1	1	1	1
463	2	19	3	680000	2	1	1	4	6	2	4	2	2	1	2	2	2	1	2	1	1	1	1	1	0	0	1	1	0	0	1	1	0	0	0	0	1	0	1	1	1	0	0	0	1	1	1	1	0
464	2	54	3	680000	2	1	1	1	4	2	4	2	2	1	2	2	2	2	2	1	1	1	1	1	0	0	1	1	0	0	0	1	0	0	1	0	1	1	1	1	1	0	0	1	1	1	1	1	1
465	1	20	3	650000	1	1	1	1	5	2	3	2	2	2	2	2	2	2	2	2	1	1	1	1	1	0	1	1	1	0	1	1	0	0	1	0	1	0	1	1	1	0	0	1	1	1	0	1	1
466	1	27	3	650000	2	2	2	3	5	2	5	2	2	2	2	2	2	2	2	2	1	1	1	1	1	0	1	1	1	0	1	0	0	0	1	1	1	0	1	0	1	1	0	0	1	1	1	1	0
467	1	31	3	640000	2	1	1	5	6	2	3	2	2	2	2	2	1	1	1	1	1	1	1	1	0	0	1	1	0	0	1	1	0	0	1	0	1	0	1	0	1	1	0	1	1	1	1	1	0
468	1	27	3	630000	2	1	2	4	4	2	5	2	1	2	2	2	2	2	1	2	1	1	1	1	0	0	1	1	1	0	1	0	0	0	1	1	1	0	1	0	0	0	1	0	1	1	1	1	0
469	1	22	3	630000	1	1	1	2	5	2	5	2	2	2	2	2	1	2	2	1	1	1	1	1	0	0	1	1	1	0	1	1	0	0	1	0	1	0	1	1	1	0	0	1	0	1	1	1	1
470	1	47	3	620000	2	1	1	3	5	2	4	1	2	2	2	2	2	1	1	1	1	1	1	1	0	0	1	1	1	0	1	1	0	0	1	0	1	1	1	0	0	0	0	0	1	1	1	1	0
471	1	25	3	620000	2	1	1	2	5	2	2	2	2	1	2	2	2	2	2	2	1	1	1	1	0	0	1	1	0	0	1	1	0	0	0	0	1	0	1	1	1	0	0	0	1	1	1	1	0
472	2	43	3	620000	2	1	1	1	3	2	4	1	2	1	2	2	2	2	2	2	1	1	0	1	0	0	1	1	0	1	0	1	0	0	0	1	1	0	1	1	1	0	0	0	1	1	1	1	0
473	2	41	3	600000	2	1	1	4	5	2	4	2	1	2	2	2	2	1	1	1	1	1	0	1	1	0	1	1	1	0	1	1	0	0	1	0	1	0	1	1	1	0	0	1	1	1	0	1	0
474	2	35	3	600000	2	1	1	5	7	2	3	2	1	2	2	2	2	1	1	1	1	1	1	1	0	0	1	1	1	0	1	1	0	0	1	0	1	0	1	0	1	0	0	1	1	1	1	1	0
475	2	45	3	600000	2	1	1	4	5	2	4	2	1	2	2	2	2	1	1	1	1	1	0	1	1	0	1	1	1	0	1	1	0	0	1	0	1	0	1	1	1	0	0	1	1	1	0	1	0
476	1	18	3	600000	1	1	1	1	5	2	5	2	2	2	2	2	1	2	1	1	0	0	1	1	0	0	1	1	1	1	1	1	0	1	1	1	1	0	0	0	0	0	0	1	1	1	0	0	1
477	1	24	3	600000	1	1	1	1	6	3	4	2	1	1	1	2	1	2	1	2	0	0	1	1	0	0	1	1	0	0	1	1	0	0	1	0	1	0	0	1	0	1	0	0	0	1	0	0	0
478	1	34	3	600000	2	1	1	5	7	2	5	2	2	2	2	1	2	1	1	1	1	1	1	1	0	0	1	1	0	0	0	1	0	0	1	0	1	1	1	1	0	0	0	1	0	0	1	1	1
479	2	45	3	600000	2	1	1	4	5	2	4	2	1	2	2	2	2	1	1	1	1	1	0	1	1	0	1	1	1	0	1	1	0	0	1	0	1	0	1	1	1	0	0	1	1	1	0	1	0
480	1	46	3	600000	2	1	1	3	5	2	4	1	2	2	2	2	1	1	1	1	1	1	1	1	0	0	1	1	1	0	1	1	0	0	1	0	1	1	1	0	0	0	0	0	1	1	1	1	0
481	1	32	3	600000	2	1	1	5	6	2	3	2	2	2	2	2	1	2	2	1	1	1	1	1	0	0	1	1	0	0	1	1	0	0	1	0	1	0	1	0	1	1	0	1	1	1	1	1	0
482	1	20	3	580000	1	1	1	4	5	2	5	2	2	2	2	2	1	1	1	1	1	1	1	0	1	0	0	1	0	0	1	1	0	1	1	1	1	1	1	1	1	0	0	0	1	1	1	1	0
483	2	32	3	580000	2	1	1	1	5	2	3	2	2	2	2	2	1	2	1	1	1	1	1	1	1	0	1	1	1	0	0	1	0	1	1	0	1	0	1	1	1	1	1	0	0	1	1	1	0
484	1	21	3	580000	1	2	2	4	6	2	5	2	2	2	2	2	1	1	1	2	1	1	1	1	1	0	1	1	0	1	0	1	0	0	1	0	1	0	1	0	0	0	1	0	1	1	1	1	0
485	1	49	3	550000	2	1	1	3	5	2	4	1	2	2	2	2	1	1	1	1	1	1	1	1	0	0	1	1	1	0	1	1	0	0	1	0	1	1	1	0	0	0	0	0	1	1	1	1	0
486	2	34	3	550000	2	1	1	5	7	2	5	2	1	2	2	2	2	2	2	1	1	1	1	1	0	0	1	1	1	1	1	1	1	1	1	1	1	0	1	1	0	1	1	1	1	1	1	1	1
487	2	36	3	550000	1	1	1	4	5	2	4	1	1	2	2	2	2	1	1	1	1	1	1	1	0	0	1	1	0	0	1	1	0	1	1	0	1	0	1	1	1	0	0	1	0	1	1	1	1
488	2	34	3	550000	2	1	1	4	5	2	3	2	2	2	2	2	1	1	1	1	1	1	1	1	0	0	1	1	1	0	0	1	0	1	1	0	1	0	1	1	0	1	0	1	1	1	1	1	0
489	2	28	3	550000	2	1	1	4	4	2	2	2	2	1	2	2	2	1	2	1	1	1	1	1	0	0	1	1	0	0	1	1	0	0	0	0	1	0	1	1	1	0	0	0	1	1	1	1	1
490	1	20	3	550000	1	1	2	3	6	2	4	2	2	2	2	2	2	2	2	2	1	1	1	1	1	0	1	1	1	1	1	1	1	0	1	0	1	0	1	1	1	0	0	1	1	1	1	1	1
491	2	30	3	550000	2	1	1	4	6	2	3	2	1	1	2	2	2	2	2	1	1	1	1	1	0	0	1	1	0	0	1	1	0	0	1	0	1	0	1	0	1	1	0	1	1	1	1	1	0
492	2	28	3	530000	2	1	1	3	5	2	3	2	1	2	2	2	2	1	1	1	1	1	1	1	0	0	1	1	1	0	1	1	0	0	1	1	1	0	1	1	0	1	1	1	1	1	1	1	0
493	1	19	3	530000	1	1	1	2	4	2	4	2	2	2	2	2	1	2	1	2	1	1	1	1	0	0	1	1	1	0	1	1	0	0	1	0	1	0	1	1	0	1	1	0	1	1	1	1	1
494	2	44	3	530000	2	1	1	3	4	2	5	1	2	2	2	2	2	1	1	2	1	1	1	1	0	0	1	1	0	0	1	1	0	0	0	0	1	1	0	0	0	0	0	1	0	1	1	1	0
495	2	58	3	530000	2	1	1	3	4	2	3	2	1	2	2	2	2	2	1	1	1	1	1	1	0	0	1	1	1	1	1	0	1	0	1	1	1	0	1	1	1	1	0	1	1	1	1	1	1
496	1	28	3	530000	2	1	1	2	4	2	3	2	2	1	2	2	2	2	2	1	1	1	1	1	0	0	1	1	0	0	1	1	0	0	0	0	1	0	1	1	1	0	0	0	1	1	1	1	1
497	1	35	3	520000	2	2	1	4	7	2	3	2	1	2	2	2	2	1	1	1	1	1	1	1	0	0	1	1	1	0	1	1	0	0	0	0	1	1	1	1	1	0	0	1	1	1	1	1	1
498	1	31	3	520000	2	1	1	5	6	2	3	2	2	2	2	2	1	2	2	1	1	1	1	1	0	0	1	1	0	0	1	1	0	0	1	0	1	0	1	0	1	1	0	1	1	1	1	1	0
499	2	30	3	520000	2	1	1	1	6	2	3	2	2	2	2	2	1	2	1	1	1	1	0	1	1	0	1	1	0	1	1	1	0	0	1	1	1	1	1	0	1	1	1	1	1	1	1	1	1
500	2	30	3	520000	2	1	1	4	6	2	3	2	1	1	2	2	2	2	2	1	1	1	1	1	0	0	1	1	0	0	1	1	0	0	1	0	1	0	1	0	1	1	0	1	1	1	1	1	0
501	2	25	3	500000	2	1	1	1	6	2	3	2	2	2	2	2	1	2	1	1	1	1	0	1	1	0	1	1	0	1	1	1	0	0	1	1	1	1	1	0	1	1	1	1	1	1	1	1	1
502	1	29	3	500000	1	1	1	3	5	2	3	2	1	2	2	2	2	1	1	1	1	1	1	1	0	0	1	1	1	1	1	1	1	1	1	1	1	0	1	1	0	1	0	1	1	1	1	1	1
503	2	20	3	500000	1	1	2	3	6	2	4	2	2	2	2	2	2	2	1	2	1	1	1	1	1	0	1	1	1	1	1	1	1	0	1	0	1	0	1	1	1	0	0	1	1	1	1	1	1
504	1	30	3	500000	2	1	1	4	7	2	3	2	2	2	2	2	1	1	1	2	1	1	1	1	0	0	1	1	1	1	1	1	0	1	1	0	1	0	1	1	0	0	1	1	1	1	1	0	0
505	2	35	3	500000	2	1	1	5	7	2	4	2	1	1	1	1	2	1	1	1	1	1	1	1	0	0	1	1	1	1	1	1	1	1	1	0	0	0	1	1	1	1	1	1	1	1	1	1	1
506	1	28	3	500000	2	1	1	4	5	2	3	2	2	2	2	2	2	2	2	1	1	1	1	1	0	0	1	1	0	0	0	1	0	0	1	0	1	1	1	1	0	0	0	1	1	1	0	0	1
507	1	25	3	500000	2	1	1	5	7	2	2	2	2	1	2	1	2	1	1	2	0	1	1	1	0	0	1	1	1	0	1	1	0	1	0	1	1	0	1	1	0	1	1	1	0	1	1	1	1
508	2	35	3	500000	2	1	1	4	5	2	3	2	2	2	2	2	1	1	1	1	1	1	1	1	0	0	1	1	1	0	0	1	0	1	1	0	1	0	1	1	0	1	0	1	1	1	1	1	0
509	1	54	3	500000	2	1	1	3	4	2	3	1	1	2	2	2	2	2	1	1	1	1	1	1	0	0	1	1	1	1	1	0	1	0	1	1	1	0	1	1	1	1	0	1	1	1	1	1	1
510	1	54	3	500000	1	1	1	4	5	2	5	1	2	2	2	2	1	2	2	1	1	1	1	0	1	0	0	1	0	0	1	1	0	1	1	1	1	1	1	1	1	0	0	0	1	1	1	1	0
511	2	32	3	500000	2	1	1	4	5	2	2	2	1	2	2	2	1	1	1	1	1	1	0	1	0	0	1	1	1	0	1	1	0	0	1	1	1	0	1	1	1	0	1	0	0	1	1	1	1
512	2	27	3	500000	2	1	1	4	4	2	3	2	2	1	2	2	2	2	2	1	1	1	1	1	0	0	1	1	0	0	1	1	0	0	0	0	1	1	1	1	1	0	0	0	1	1	1	1	0
513	1	31	3	500000	2	1	1	4	7	2	3	2	2	2	2	2	1	1	1	2	1	1	1	1	0	0	1	1	1	1	1	1	0	1	1	0	1	0	1	1	0	0	1	1	1	1	1	0	0
514	2	24	3	500000	1	2	2	4	6	2	5	2	2	2	2	2	2	2	1	2	1	1	1	1	1	0	1	1	0	1	0	1	0	0	1	0	1	0	1	0	0	0	1	0	1	1	1	1	0
515	1	26	3	500000	2	2	2	3	5	2	5	2	2	2	2	2	2	2	1	2	1	1	1	1	1	0	1	1	1	0	1	0	0	0	1	1	1	0	1	0	1	1	0	0	1	1	1	1	0
516	1	32	3	500000	2	1	1	2	4	2	2	2	2	2	2	2	1	2	2	2	1	1	1	1	1	0	1	1	1	0	1	1	0	1	1	0	1	0	1	1	1	1	1	0	0	1	1	1	1
517	2	19	3	500000	1	1	1	1	5	2	3	1	2	2	2	2	1	1	1	1	1	1	0	1	0	1	1	1	1	0	0	1	1	1	1	0	1	0	1	1	1	1	0	0	0	1	1	1	0
518	1	18	3	500000	1	1	1	4	5	3	5	2	2	2	2	2	1	2	1	1	1	1	1	1	0	0	1	1	0	0	1	1	0	1	1	1	1	0	0	1	0	0	1	0	0	1	0	1	1
519	2	28	3	500000	1	1	1	4	7	3	2	1	1	2	1	1	1	1	1	1	1	1	1	1	1	0	1	1	1	0	1	1	0	1	1	1	1	1	1	1	1	0	0	1	1	1	1	1	0
520	2	36	3	500000	2	1	1	5	7	2	4	2	1	1	1	1	2	1	1	1	1	1	1	1	0	0	1	1	1	1	1	1	1	1	1	0	0	0	1	1	1	1	1	1	1	1	1	1	1
521	1	29	3	500000	2	1	1	4	5	2	3	2	2	2	2	2	2	2	2	1	1	1	1	1	0	0	1	1	0	0	0	1	0	0	1	0	1	1	1	1	0	0	0	1	1	1	0	0	1
522	1	24	3	500000	2	1	1	5	7	2	2	2	2	1	2	1	2	1	1	2	0	1	1	1	0	0	1	1	1	0	1	1	0	1	0	1	1	0	1	1	0	1	1	1	0	1	1	1	1
523	1	23	3	500000	2	1	2	4	4	2	5	2	1	2	2	2	2	1	1	2	1	1	1	1	0	0	1	1	1	0	1	0	0	0	1	1	1	0	1	0	0	0	1	0	1	1	1	1	0
524	1	23	3	500000	1	1	1	2	5	2	5	2	2	2	2	2	2	2	2	1	1	1	1	1	0	0	1	1	1	0	1	1	0	0	1	0	1	0	1	1	1	0	0	1	0	1	1	1	1
525	2	21	3	500000	1	1	1	4	5	2	4	2	1	2	2	2	2	1	1	1	1	1	1	1	0	0	1	1	0	0	1	1	0	1	1	0	1	0	1	1	1	0	0	1	0	1	1	1	1
526	2	56	3	500000	5	1	1	1	4	2	4	2	1	2	2	2	2	1	1	2	1	1	1	1	0	0	1	1	0	0	0	1	0	0	1	0	1	0	0	1	1	0	1	0	0	1	1	1	0
527	1	19	3	500000	1	1	1	2	4	2	4	2	2	2	2	2	1	2	1	2	1	1	1	1	0	0	1	1	1	0	1	1	0	0	1	0	1	0	1	1	0	1	1	0	1	1	1	1	1
528	2	32	3	500000	2	1	1	1	6	2	3	2	2	2	2	2	1	2	1	1	1	1	0	1	1	0	1	1	0	1	1	1	0	0	1	1	1	1	1	0	1	1	1	1	1	1	1	1	1
529	1	36	3	500000	2	2	1	4	7	2	3	2	1	2	2	2	2	1	1	1	1	1	1	1	0	0	1	1	1	0	1	1	0	0	0	0	1	1	1	1	1	0	0	1	1	1	1	1	1
530	2	19	3	500000	1	1	1	1	5	2	3	1	2	2	2	2	1	1	1	1	1	1	0	1	0	1	1	1	1	0	0	1	1	1	1	0	1	0	1	1	1	1	0	0	0	1	1	1	0
531	1	24	3	500000	2	1	1	4	5	2	2	2	2	2	2	2	2	1	2	1	1	1	1	1	0	0	0	1	1	0	0	1	0	1	1	0	1	0	1	1	0	1	1	0	0	1	1	1	0
532	2	22	3	500000	2	1	1	4	5	2	2	2	1	2	2	2	2	2	1	1	1	1	0	1	0	0	1	1	1	0	1	1	0	0	1	1	1	0	1	1	1	0	1	0	0	1	1	1	1
533	1	28	3	500000	2	1	1	2	4	2	3	2	2	1	2	2	2	2	2	1	1	1	1	1	0	0	1	1	0	0	1	1	0	0	0	0	1	0	1	1	1	0	0	0	1	1	1	1	1
534	1	28	3	500000	2	1	1	3	5	2	3	2	1	2	2	2	2	2	2	1	1	1	1	1	0	0	1	1	1	0	1	1	0	0	1	1	1	0	1	1	0	1	1	1	1	1	1	1	0
535	1	36	3	480000	2	1	1	3	4	2	4	2	2	1	2	2	2	1	2	1	0	1	1	1	0	0	1	1	0	0	1	1	0	0	1	1	1	0	0	1	0	0	0	1	0	1	0	1	1
536	1	54	3	480000	2	3	1	3	4	2	6	2	2	1	2	2	1	2	2	1	1	1	1	1	0	0	1	1	0	0	0	1	0	0	1	0	1	0	1	1	0	1	0	0	1	1	1	1	0
537	1	30	3	480000	1	1	1	3	5	2	5	2	2	2	2	2	1	2	1	1	1	1	1	1	0	0	1	1	1	0	1	1	0	1	1	1	1	0	1	1	0	1	1	0	1	1	1	1	1
538	1	22	3	480000	2	1	1	4	5	2	2	2	2	2	2	2	1	1	2	2	1	1	1	1	0	0	1	1	1	0	0	1	0	1	1	0	1	0	1	1	0	1	1	0	0	1	1	1	0
539	1	28	3	480000	1	1	1	3	5	2	3	2	1	2	2	2	2	1	1	1	1	1	1	1	0	0	1	1	1	1	1	1	1	1	1	1	1	0	1	1	0	1	0	1	1	1	1	1	1
540	2	36	3	450000	2	1	1	1	5	2	3	2	2	2	2	2	2	1	1	1	1	1	1	1	1	0	1	1	1	0	0	1	0	1	1	0	1	0	1	1	1	1	1	0	0	1	1	1	0
541	1	26	3	450000	1	3	1	1	2	2	4	2	2	1	2	2	2	2	2	2	1	1	1	0	1	1	0	0	1	1	1	0	1	1	1	1	0	0	0	0	1	1	1	1	1	1	1	1	1
542	1	41	3	450000	2	1	1	1	5	2	3	2	1	2	2	2	2	2	2	1	1	1	1	1	0	0	1	1	0	0	1	1	0	0	1	1	1	0	1	1	0	0	1	0	1	1	1	1	1
543	2	46	3	450000	2	1	2	1	4	2	4	2	1	2	2	2	2	1	1	1	1	1	1	1	0	0	1	1	0	0	1	1	0	0	0	0	1	1	1	1	0	0	0	1	1	1	1	1	0
544	1	32	3	450000	1	1	1	5	7	3	2	2	1	1	2	2	2	1	2	1	1	1	1	1	0	0	1	1	0	0	1	1	0	0	0	0	1	1	1	1	0	0	0	1	1	0	1	1	1
545	1	25	3	450000	1	3	1	1	2	2	3	2	2	1	2	2	2	1	2	2	1	1	1	0	1	1	0	0	1	1	1	0	1	1	1	1	0	0	0	0	1	1	1	1	1	1	1	1	1
546	1	30	3	450000	2	1	1	4	7	2	3	2	2	2	2	2	1	1	1	2	1	1	1	1	0	0	1	1	1	1	1	1	0	1	1	0	1	0	1	1	0	0	1	1	1	1	1	0	0
547	1	35	3	420000	2	1	1	3	4	2	4	2	2	1	2	2	2	2	2	1	0	1	1	1	0	0	1	1	0	0	1	1	0	0	1	1	1	0	0	1	0	0	0	1	0	1	0	1	1
548	1	28	3	420000	2	1	1	3	5	2	3	2	1	2	2	2	2	1	1	1	1	1	1	1	0	0	1	1	1	0	1	1	0	0	1	1	1	0	1	1	0	1	1	1	1	1	1	1	0
549	2	30	3	400000	2	1	1	4	6	2	3	2	1	1	2	2	2	2	2	1	1	1	1	1	0	0	1	1	0	0	1	1	0	0	1	0	1	0	1	0	1	1	0	1	1	1	1	1	0
550	2	23	3	400000	1	1	1	4	7	2	2	2	1	1	2	2	2	1	1	1	1	1	1	1	0	0	1	1	0	0	0	1	1	0	1	0	1	0	1	1	0	0	0	1	1	0	0	1	0
551	1	55	3	400000	2	1	1	3	5	2	2	2	2	2	2	2	2	1	1	1	1	1	1	1	0	0	1	1	1	0	1	1	0	1	0	0	1	0	1	1	0	1	0	1	1	1	1	1	0
552	2	45	3	400000	2	1	2	1	4	2	4	2	1	2	2	2	2	2	1	1	1	1	1	1	0	0	1	1	0	0	1	1	0	0	0	0	1	1	1	1	0	0	0	1	1	1	1	1	0
553	1	33	3	400000	2	1	1	3	5	2	3	1	1	2	2	2	2	1	1	1	1	1	1	1	1	0	1	1	1	0	0	1	0	0	1	0	1	0	0	1	0	1	0	1	1	1	1	1	0
554	1	55	3	400000	2	1	1	3	5	2	2	2	2	2	2	2	1	1	1	2	1	1	1	1	0	0	1	1	1	0	1	1	0	1	0	0	1	0	1	1	0	1	0	1	1	1	1	1	0
555	1	33	3	400000	2	1	1	3	5	2	3	2	1	2	2	2	1	2	1	1	1	1	1	1	1	0	1	1	1	0	0	1	0	0	1	0	1	0	0	1	0	1	0	1	1	1	1	1	0
556	2	55	3	400000	2	1	1	3	5	2	2	2	1	2	2	2	2	1	1	1	1	1	0	1	1	0	1	1	1	0	0	1	0	1	1	0	1	0	0	1	0	0	1	0	0	1	1	1	0
557	2	23	3	400000	1	1	1	4	7	2	2	2	1	1	2	2	1	1	1	1	1	1	1	1	0	0	1	1	0	0	0	1	1	0	1	0	1	0	1	1	0	0	0	1	1	0	0	1	0
558	1	35	3	400000	2	1	1	3	4	2	4	2	2	1	2	2	2	2	2	1	0	1	1	1	0	0	1	1	0	0	1	1	0	0	1	1	1	0	0	1	0	0	0	1	0	1	0	1	1
559	2	44	3	400000	2	1	1	3	4	2	5	2	2	2	2	2	2	2	2	2	1	1	1	1	0	0	1	1	0	0	1	1	0	0	0	0	1	1	0	0	0	0	0	1	0	1	1	1	0
560	1	27	3	400000	2	1	1	3	5	2	2	2	2	2	2	2	2	2	1	2	1	1	1	1	0	0	1	1	1	0	1	1	0	1	0	0	1	0	1	1	0	1	0	1	1	1	1	1	0
561	1	33	3	400000	2	1	1	3	5	2	3	2	1	2	2	2	2	1	1	1	1	1	1	1	1	0	1	1	1	0	0	1	0	0	1	0	1	0	0	1	0	1	0	1	1	1	1	1	0
562	2	22	3	380000	2	1	1	4	5	2	2	2	1	2	2	2	2	1	2	1	1	1	0	1	0	0	1	1	1	0	1	1	0	0	1	1	1	0	1	1	1	0	1	0	0	1	1	1	1
563	2	36	3	380000	2	1	1	1	5	2	4	2	1	2	2	2	2	2	2	2	1	1	1	1	0	0	1	1	1	1	1	1	0	1	1	1	1	0	1	1	0	0	1	0	1	1	1	1	1
564	2	32	3	350000	4	1	1	3	5	2	5	1	2	2	1	2	2	1	1	1	1	1	1	1	0	0	1	1	1	0	1	1	0	1	1	0	1	0	1	1	1	0	0	1	1	1	1	1	1
565	2	32	3	350000	4	1	1	3	5	2	5	2	2	2	1	2	1	2	1	1	1	1	1	1	0	0	1	1	1	0	1	1	0	1	1	0	1	0	1	1	1	0	0	1	1	1	1	1	1
566	2	24	3	350000	2	1	1	4	4	2	2	1	1	2	2	2	1	1	1	1	1	1	1	1	0	0	1	1	1	0	1	1	0	0	1	1	1	1	1	1	0	0	1	1	1	1	1	1	1
567	1	42	3	350000	1	1	1	3	3	1	1	2	1	2	2	1	2	2	1	2	0	1	1	1	0	0	1	1	1	0	1	1	0	0	1	0	1	0	1	1	0	1	0	0	0	1	0	0	1
568	1	32	3	350000	1	1	1	5	7	1	1	2	1	1	2	1	1	2	1	1	1	1	1	1	0	0	1	1	1	0	1	0	1	1	1	0	1	0	1	1	1	1	1	1	1	1	1	1	1
569	2	31	3	350000	3	1	1	4	7	2	3	2	1	1	1	2	2	2	1	2	1	1	1	1	0	0	1	1	1	1	1	1	0	1	1	1	1	1	1	1	1	1	1	1	1	1	1	1	1
570	1	56	3	350000	3	3	1	3	4	2	2	1	2	2	2	2	1	2	2	1	1	1	1	1	1	0	1	1	1	1	1	1	1	1	1	1	1	0	1	1	1	0	0	1	1	0	1	1	0
571	1	29	3	350000	1	1	1	2	2	2	5	2	2	1	2	2	2	2	2	2	1	1	0	1	0	0	1	1	1	0	0	1	0	0	1	0	1	0	0	1	0	0	0	1	1	1	1	1	1
572	1	30	3	350000	1	1	1	3	5	2	5	2	2	2	2	2	1	2	1	1	1	1	1	1	0	0	1	1	1	0	1	1	0	1	1	1	1	0	1	1	0	1	1	0	1	1	1	1	1
573	2	32	3	350000	4	1	1	3	5	2	5	1	2	2	1	2	2	1	1	1	1	1	1	1	0	0	1	1	1	0	1	1	0	1	1	0	1	0	1	1	1	0	0	1	1	1	1	1	1
574	2	24	3	350000	2	1	1	4	4	2	2	1	1	2	2	2	1	1	1	1	1	1	1	1	0	0	1	1	1	0	1	1	0	0	1	1	1	1	1	1	0	0	1	1	1	1	1	1	1
575	2	26	3	320000	1	1	1	4	6	2	4	2	1	1	2	1	2	1	2	1	1	1	1	1	0	0	1	1	1	1	1	0	1	1	1	1	1	1	1	1	1	1	1	1	0	1	0	1	1
576	1	30	3	320000	1	1	1	5	6	3	2	2	1	1	1	1	1	2	2	1	1	1	1	1	0	0	1	1	1	0	1	0	1	1	1	1	1	0	1	0	1	1	1	1	1	1	1	1	1
577	1	19	3	320000	2	1	1	4	6	2	3	2	2	2	2	2	2	2	2	1	1	1	1	1	0	0	1	1	0	0	1	1	0	0	0	0	1	1	1	1	1	0	0	0	1	1	1	1	0
578	2	20	3	320000	2	1	1	1	4	2	3	2	2	2	2	2	2	2	2	2	0	1	1	0	1	1	0	1	1	1	1	1	0	1	1	1	1	0	1	1	0	0	0	1	1	1	1	1	1
579	1	19	3	320000	2	1	1	4	6	2	3	2	2	2	2	2	1	2	2	1	1	1	1	1	0	0	1	1	0	0	1	1	0	0	0	0	1	1	1	1	1	0	0	0	1	1	1	1	0
580	2	26	3	320000	1	1	1	4	6	2	4	2	1	1	2	1	2	1	2	1	1	1	1	1	0	0	1	1	1	1	1	0	1	1	1	1	1	1	1	1	1	1	1	1	0	1	0	1	1
581	2	54	3	300000	5	1	1	3	7	2	3	2	1	2	2	2	2	2	2	2	1	1	1	1	0	0	1	1	0	0	0	1	0	0	1	0	1	0	1	1	0	0	0	1	1	0	1	1	0
582	2	39	3	300000	2	3	1	1	4	2	3	2	2	2	2	2	2	2	2	2	1	1	1	0	1	0	1	1	1	1	1	1	1	1	1	1	1	0	1	0	0	1	1	1	0	1	1	1	1
583	1	27	3	300000	2	1	1	3	5	2	2	2	1	2	2	2	2	2	1	2	1	1	1	1	1	0	1	1	1	0	1	1	0	0	1	0	1	1	1	1	1	0	0	1	1	1	1	1	1
584	2	54	3	300000	5	1	1	3	7	2	3	2	1	2	2	2	2	2	2	1	1	1	1	1	0	0	1	1	0	0	0	1	0	0	1	0	1	0	1	1	0	0	0	1	1	0	1	1	0
585	1	28	3	300000	1	1	1	4	5	2	3	2	1	2	2	1	2	1	1	1	1	1	1	1	1	0	1	1	1	0	0	1	1	1	1	0	1	0	0	1	1	0	1	0	1	1	1	1	1
586	2	65	3	300000	5	1	1	1	4	2	3	2	2	2	1	1	1	2	1	1	1	1	1	1	1	0	1	1	1	0	1	1	0	1	1	0	1	0	1	1	1	1	0	0	1	1	1	1	0
587	1	34	3	300000	1	1	1	1	5	2	3	1	1	2	1	2	2	1	1	2	1	1	0	1	1	0	1	1	1	0	0	1	0	1	1	0	1	0	1	1	1	1	0	0	0	1	1	1	1
588	1	23	3	300000	4	1	1	2	4	1	1	2	1	2	2	2	2	2	1	2	1	1	0	1	1	0	1	1	1	0	0	1	0	1	1	0	1	0	0	1	1	0	1	0	0	1	1	1	0
589	1	21	3	300000	1	1	1	4	5	2	4	2	2	2	2	2	1	2	1	1	1	1	1	1	1	0	1	1	0	0	0	1	0	1	1	1	1	0	1	1	1	1	0	0	0	1	1	1	0
590	1	38	3	300000	1	3	1	2	4	1	1	2	1	2	2	2	2	2	1	1	0	0	0	1	0	0	1	1	1	1	1	1	0	0	1	0	1	0	0	1	0	0	1	0	1	1	0	0	0
591	2	54	3	300000	5	1	1	3	7	2	3	2	1	2	2	2	2	2	2	1	1	1	1	1	0	0	1	1	0	0	0	1	0	0	1	0	1	0	1	1	0	0	0	1	1	0	1	1	0
592	1	69	3	300000	2	3	1	1	5	2	3	2	1	2	2	2	2	1	2	2	1	1	1	1	0	0	1	1	1	0	1	1	1	1	1	1	1	1	1	1	0	1	1	1	1	1	1	1	1
593	1	54	3	300000	2	3	1	3	4	2	6	2	2	1	2	2	2	2	2	1	1	1	1	1	0	0	1	1	0	0	0	1	0	0	1	0	1	0	1	1	0	1	0	0	1	1	1	1	0
594	2	32	3	300000	2	1	1	5	7	2	5	2	1	2	2	2	2	2	2	1	1	1	1	1	0	0	1	1	1	1	1	1	1	1	1	1	1	0	1	1	0	1	1	1	1	1	1	1	1
595	2	39	3	300000	2	3	1	1	4	2	3	2	2	2	2	2	2	2	2	2	1	1	1	0	1	0	1	1	1	1	1	1	1	1	1	1	1	0	1	0	0	1	1	1	0	1	1	1	1
596	1	30	3	300000	1	1	1	5	6	3	2	2	1	1	1	1	2	2	2	1	1	1	1	1	0	0	1	1	1	0	1	0	1	1	1	1	1	0	1	0	1	1	1	1	1	1	1	1	1
597	1	23	3	300000	2	1	1	1	5	2	3	2	1	2	2	2	2	2	2	1	1	1	1	1	0	0	1	1	0	0	1	1	0	0	1	1	1	0	1	1	0	0	1	0	1	1	1	1	1
598	2	35	3	300000	2	1	1	5	7	2	3	2	1	2	2	2	2	1	1	1	1	1	1	1	0	0	1	1	1	0	1	1	0	0	1	0	1	0	1	0	1	0	0	1	1	1	1	1	0
599	1	27	3	300000	2	1	1	3	5	2	2	2	1	2	2	2	2	2	1	2	1	1	1	1	1	0	1	1	1	0	1	1	0	0	1	0	1	1	1	1	1	0	0	1	1	1	1	1	1
600	1	23	3	300000	4	1	1	2	4	1	1	2	1	2	2	2	2	2	2	2	1	1	0	1	1	0	1	1	1	0	0	1	0	1	1	0	1	0	0	1	1	0	1	0	0	1	1	1	0
601	1	21	3	300000	1	1	1	4	5	2	4	2	2	2	2	2	1	2	1	1	1	1	1	1	1	0	1	1	0	0	0	1	0	1	1	1	1	0	1	1	1	1	0	0	0	1	1	1	0
602	2	54	3	300000	5	1	1	3	7	2	3	2	1	2	2	2	2	2	2	2	1	1	1	1	0	0	1	1	0	0	0	1	0	0	1	0	1	0	1	1	0	0	0	1	1	0	1	1	0
603	2	27	3	280000	1	1	1	4	7	2	4	2	1	2	2	2	2	2	2	1	1	1	1	1	0	0	1	1	0	0	1	1	1	0	1	0	1	0	1	1	1	1	0	1	1	1	1	1	0
604	1	19	3	280000	2	1	1	2	5	2	2	1	2	2	2	2	2	2	2	1	1	1	1	1	1	0	1	1	0	1	1	1	0	0	1	1	1	1	1	0	0	0	0	1	1	1	1	1	0
605	2	25	3	270000	1	1	1	4	6	3	2	2	2	2	2	1	2	1	2	1	1	1	1	1	0	0	1	1	0	0	1	1	0	0	1	1	1	0	1	1	1	1	1	1	1	1	1	1	1
606	2	25	3	270000	1	1	1	4	6	3	2	2	2	2	2	1	2	1	2	1	1	1	1	1	0	0	1	1	0	0	1	1	0	0	1	1	1	0	1	1	1	1	1	1	1	1	1	1	1
607	2	27	3	260000	1	1	1	4	7	2	4	2	1	2	2	2	2	2	2	1	1	1	1	1	0	0	1	1	0	0	1	1	1	0	1	0	1	0	1	1	1	1	0	1	1	1	1	1	0
608	2	46	3	250000	2	2	1	4	4	2	2	2	1	2	2	2	2	1	1	1	1	1	0	1	0	0	1	1	1	1	1	0	0	0	1	0	1	1	1	1	0	0	0	1	1	1	0	1	1
609	1	35	3	250000	1	1	1	5	7	1	1	2	2	2	2	1	2	1	1	1	1	1	1	0	0	0	1	1	1	1	1	1	1	0	1	1	1	0	0	0	0	0	0	1	0	0	1	0	0
610	2	22	3	250000	2	1	1	1	5	2	3	2	2	2	2	1	2	2	1	2	1	1	1	1	0	0	1	1	1	1	1	1	0	1	1	1	1	0	1	0	0	0	1	0	0	1	0	0	1
611	2	36	3	250000	2	1	1	1	5	2	2	2	1	2	2	2	2	2	2	1	1	1	1	1	0	0	1	1	1	1	1	1	0	1	1	1	1	0	1	1	0	0	1	0	1	1	1	1	1
612	2	21	3	250000	2	1	1	1	4	2	2	2	2	2	2	2	1	2	2	2	0	1	1	0	1	1	0	1	1	1	1	1	0	1	1	1	1	0	1	1	0	0	0	1	1	1	1	1	1
613	1	35	3	250000	1	1	1	5	7	1	1	2	2	2	2	1	1	1	1	1	1	1	1	0	0	0	1	1	1	1	1	1	1	0	1	1	1	0	0	0	0	0	0	1	0	0	1	0	0
614	2	22	3	250000	2	1	1	1	5	2	2	2	2	2	2	1	2	1	1	2	1	1	1	1	0	0	1	1	1	1	1	1	0	1	1	1	1	0	1	0	0	0	1	0	0	1	0	0	1
615	1	61	3	200000	2	1	1	3	4	2	6	1	2	1	2	2	2	1	1	2	0	0	1	1	0	0	1	0	0	0	1	1	0	0	1	0	1	0	0	0	0	0	1	1	0	0	0	0	1
616	1	19	3	200000	2	1	1	2	5	2	2	2	2	2	2	2	2	2	2	1	1	1	1	1	1	0	1	1	0	1	1	1	0	0	1	1	1	1	1	0	0	0	0	1	1	1	1	1	0
617	2	46	3	180000	2	2	1	4	4	2	4	2	1	2	2	2	2	2	2	1	1	1	0	1	0	0	1	1	1	1	1	0	0	0	1	0	1	1	1	1	0	0	0	1	1	1	0	1	1
618	2	34	3	150000	5	2	2	2	5	2	4	2	2	1	2	2	2	2	2	1	0	0	0	1	0	0	1	1	0	1	1	1	0	0	1	1	1	0	0	0	0	0	0	1	1	0	1	0	0
619	2	24	3	150000	1	1	1	4	2	3	3	2	2	1	2	2	1	2	2	1	0	1	1	1	1	0	1	1	1	1	1	0	1	1	1	1	1	0	1	0	1	0	0	1	0	0	1	0	1
620	2	29	3	500000	1	1	1	4	7	1	1	2	1	2	2	2	2	1	2	1	1	1	0	1	1	0	1	1	1	1	1	0	1	1	1	1	1	1	1	1	0	0	0	1	1	1	1	1	1
621	1	38	3	350000	2	1	1	4	3	2	3	2	1	2	2	2	1	2	2	2	1	0	0	1	0	0	1	1	0	0	0	1	0	0	0	0	1	0	1	1	0	0	0	1	1	1	1	1	1
622	2	28	3	450000	1	1	1	4	7	3	5	2	1	2	2	2	1	2	2	1	1	0	0	1	0	0	1	1	1	1	1	1	1	0	1	0	1	1	0	1	0	0	0	1	1	1	1	1	0
623	2	42	3	480000	2	3	1	3	4	2	4	2	2	2	2	2	1	2	2	2	0	1	1	0	1	1	0	0	1	1	1	0	1	1	1	1	1	1	1	1	0	1	0	1	1	1	1	1	0
624	1	50	3	350000	2	3	1	3	4	2	4	1	2	2	2	2	2	1	2	2	0	1	1	0	1	1	0	0	1	1	1	0	1	1	1	1	1	0	1	1	0	1	0	1	1	1	1	1	0
625	1	35	3	680000	2	3	1	3	5	2	6	2	1	1	1	2	2	2	1	1	1	1	1	1	0	0	1	1	0	0	1	0	1	0	1	1	1	0	1	1	0	1	0	0	1	1	1	1	1
626	2	55	3	400000	5	1	1	1	1	2	4	1	1	1	2	2	2	2	2	1	0	0	1	1	0	0	1	1	0	0	1	1	0	0	0	1	1	0	0	1	0	1	0	1	0	0	0	0	0
627	1	36	3	250000	2	1	1	3	4	2	3	2	1	1	2	2	2	2	1	1	1	1	1	1	0	0	1	1	0	0	1	1	0	0	0	1	1	0	1	1	0	1	0	0	1	1	1	1	1
628	1	44	3	310000	2	2	2	3	5	2	4	2	1	1	2	2	2	1	1	1	1	1	1	1	0	0	1	1	0	0	1	1	0	0	1	1	1	0	1	1	0	1	0	1	1	1	1	1	1
629	2	57	3	150000	5	1	1	3	3	2	4	1	1	1	2	2	2	2	2	2	0	0	1	1	0	0	1	1	0	0	1	1	0	0	1	0	1	0	0	1	0	1	0	0	0	0	0	0	0
630	1	35	3	150000	1	1	1	1	4	2	4	2	2	1	2	2	2	2	2	2	0	0	1	1	0	0	1	1	0	0	1	1	0	0	0	1	1	0	0	1	0	1	0	1	1	0	0	0	0
631	2	35	3	400000	2	1	1	5	7	2	3	2	1	1	2	2	2	2	2	1	1	1	1	1	0	0	1	1	0	0	1	1	0	0	1	1	1	1	1	1	1	1	1	1	1	1	1	1	1
632	1	24	3	830000	1	2	1	1	6	2	7	2	1	1	2	2	2	2	2	1	1	1	1	1	0	0	1	1	0	0	1	1	0	0	1	0	1	0	1	1	1	1	0	0	1	1	1	1	0
633	1	20	3	500000	1	1	1	1	6	2	6	2	1	1	1	2	2	1	2	1	1	1	1	1	0	0	1	1	0	0	1	1	0	0	1	1	1	0	1	1	1	1	0	0	1	1	1	1	0
634	1	33	3	300000	2	1	1	3	4	2	4	2	1	1	2	2	2	2	2	1	1	1	1	1	0	0	1	1	0	0	1	1	0	0	1	0	1	0	1	1	0	1	1	0	1	1	1	1	0
635	2	32	3	200000	2	3	1	1	4	2	6	2	1	1	2	2	1	2	2	2	0	1	1	1	0	0	1	1	0	0	1	1	0	0	1	0	1	0	0	1	0	1	0	0	0	0	0	0	0
636	2	27	3	300000	1	1	1	4	5	2	5	2	1	1	1	2	2	2	2	1	1	1	1	1	0	0	1	1	0	0	1	1	0	0	1	1	1	0	1	1	1	1	0	0	1	1	1	1	0
[truncated: 39 more columns]

## Sheet: Code
Variable	Category	Code
Sex	Male	1
	Female	2
Township	Hlaingthayar	1
	Mingaladon	2
	Shwepyithar	3
Marital status (Marital_status)	Single	1
	Married	2
	Separate	3
	Divorced	4
	Widowed	5
Ethnicity	Burmese	1
	Kayin	2
	Rakhine	3
	Shan	4
	Chin	5
	Mon	6
Religion	Buddhist	1
	Christian	2
	Muslim	3
	Hindus	4
Occupation (Occu)	Dependent	1
	Unskilled laborer	2
	Own business	3
	Private employee	4
	Government staff	5
Education (Edu)	Illiterate	1
	Read and write	2
	Primary school education level	3
	Middle school education level	4
	High school education level	5
	College and university	6
	Graduate and above	7
Living situation (Living_situation)	Alone	1
	With family	2
	With friends	3
Comorbidity (Comorbid)	Present	1
	Absent	2
Source - Government media (S1_inf)	Yes	1
	No	2
Source_Health workers (S2_Inf)	Yes	1
	No	2
Source_Family member (S3_Inf)	Yes	1
	No	2
Source_Friends (S4_Inf)	Yes	1
	No	2
Source_Social media (S5_Inf)	Yes	1
	No	2
Infected with COVID-19 (Infected)	Yes	1
	No	2
Infected to family members (Infected_family)	Yes	1
	No	2
Got COVID-19 vaccine (Vaccinated)	Yes	1
	No	2
Knowledge question 1 to 12 (K1R to K12_7R)	Correct answere	1
	Incorrect answer	0
Attitudes atatement 1 to 10 (A1R to A10R)
Positive statement	Strongly agree	5
	Agree	4
	Uncertain	3
	Disagree	2
	Strongly disagree	1
Negative statement	Strongly disagree	5
	Disagree	4
	Uncertain	3
	Agree	2
	Strongly agree	1
Adherence (ad_1R to ad_14R)	Always	5
	Often	4
	Sometimes	3
	Rarely	2
	Never	1
Level of knowledge (Ktotal_3)	High	1
	Moderate	2
	Low	3
Low knowledge (Ktotal_2)	No	1
	Yes	2
Level of attitudes (Atotal_3)	Positive	1
	Neutral	2
	Negative	3
Negative attitudes (Atotal_2)	No	1
	Yes	2
Level of adherence (Adtotal_3)	Good	1
	Moderate	2
	Poor	3
Poor adherence (Adtotal_2)	No	1
	Yes	2
